# Supplementary material for: Identifying variation in dinosaur footprints and classifying problematic specimens via unbiased unsupervised machine learning
Source: Proc Natl Acad Sci U S A. 2026 Jan 26;123(5):e2527222122. doi: 10.1073/pnas.2527222122 (PMC12867633; doi:10.1073/pnas.2527222122)
Supplement: Supplementary file 2 — Dataset S01 (XLSX) [file pnas.2527222122.sd01.xlsx]

## Sheet: specimen_data
ID	Group	Reference	Ichnotaxon or species name	Period	Fig. No.	Additional information
Abbassi_2023 1a	Bird	Abb23	Iranipeda abeli	Late Miocene-Pliocene	Fig 1a
Abbassi_2023 1b	Bird	Abb23	Iranipeda abeli	Late Miocene-Pliocene	Fig 1b
Abbassi_2023 1c	Bird	Abb23	Iranipeda abeli	Late Miocene-Pliocene	Fig 1c
Abrahams_2017 5e	Bird-like	Abr17	?	Early Jurassic	Fig 5e
Abrahams_2023 13	Bird-like	Abr23	?	Late Triassic	Fig 4a
Abrahams_2023 20	Bird-like	Abr23	?	Late Triassic	Fig 4c
Abrahams_2023 21	Bird-like	Abr23	?	Late Triassic	Fig 4c
Abrahams_2023 22	Bird-like	Abr23	?	Late Triassic	Fig 4c
Abrahams_2023 37	Bird-like	Abr23	?	Late Triassic	Fig 5a
adams 2010 1	Theropoda	Ada10	Eubrontes (?) glenrosensis	Early Cretaceous	Fig 6
alcala 2014 1	Ornithopoda	Alc14a		Late Jurassic-Early Cretaceous	Fig 4
alcala 2014 3	Ornithopoda	Alc14a		Late Jurassic-Early Cretaceous	Fig 4
alcala 2014b 1	Theropoda	Alc14b		Late Jurassic-Early Cretaceous	Fig 3
alcala 2014b 2	Theropoda	Alc14b		Late Jurassic-Early Cretaceous	Fig 3
alcala 2014b 3	Theropoda	Alc14b		Late Jurassic-Early Cretaceous	Fig 3
alcala 2014b 4	Theropoda	Alc14b		Late Jurassic-Early Cretaceous	Fig 3
Andrews_1984 GLAHM V1980 1	BP	And84	?	Middle Jurassic	Fig 1a
Andrews_1984 GLAHM V1980 1b	BP	And84	?	Middle Jurassic	Fig 1a
Antonelli_2023 16 SLH1-a-2	Ankylosauria	Ant23	?	Early Cretaceous	Fig 16
Aramayo_2015 15a	Extant bird	Ara15	Rhea americana	Holocene	Fig 15a
Aramayo_2015 15b	Extant bird	Ara15	Rhea (Pterocnemia) pennata	Holocene	Fig 15b
Aramayo_2015 16c	Bird	Ara15	Phoenicopterichnum pehuencoensis	Pleistocene	Fig 16c
Astibia_2016 8d	Bird	Ast16	Gruipeda isp., hypichnion	Late Eocene	Fig 8d
Astibia_2016 8e	Bird	Ast16	Koreanaornis isp., epichnion	Late Eocene	Fig 8e
avanzini 2011 1	Theropoda	Ava12	Anchisauripus	Late Jurassic	Fig 1A
avanzini 2011 2	Theropoda	Ava12		Late Jurassic	Fig 1A
avanzini 2011 3	Theropoda	Ava12		Late Jurassic	Fig 1B
Azuma_2002 4_1	Bird	Azu02	Aquatilavipes izumiensis isp. nov.	Early Cretaceous	Fig 4
Azuma_2002 4_3	Bird	Azu02	Aquatilavipes izumiensis isp. nov.	Early Cretaceous	Fig 4
barco 2005 1	Theropoda	Bar05	Iberosauripus	Early Cretaceous	Fig 3
belvedere 2010 1	Theropoda	Bel10a	Megalosauripus	Late Jurassic	Fig 5B
belvedere 2010 2	Theropoda	Bel10a	?	Late Jurassic	Fig 8D
Belvedere_2010 5	Stegosauria	Bel10b	Deltapodus	Late Jurassic	Fig 5
BGS GSM-118439	Ornithopoda	This study	Iguanodontipus?	Early Cretaceous	n/a
Blakesley - BHG1	Extant bird	Author contribution	Black-Headed Gull	Holocene	n/a
Blakesley - BHG2	Extant bird	Author contribution	Black-Headed Gull	Holocene	n/a
Blakesley - BHG3	Extant bird	Author contribution	Black-Headed Gull	Holocene	n/a
Blakesley - BHG4	Extant bird	Author contribution	Black-Headed Gull	Holocene	n/a
Blakesley - BHG5	Extant bird	Author contribution	Black-Headed Gull	Holocene	n/a
Blakesley - BHG6	Extant bird	Author contribution	Black-Headed Gull	Holocene	n/a
Blakesley - BHG7	Extant bird	Author contribution	Black-Headed Gull	Holocene	n/a
Blakesley - Crow sp_1	Extant bird	Author contribution	?	Holocene	n/a
Blakesley - Crow sp_2	Extant bird	Author contribution	?	Holocene	n/a
Blakesley - Lapwing_1	Extant bird	Author contribution	Northern Lapwing	Holocene	n/a
Blakesley - Lapwing_2	Extant bird	Author contribution	Northern Lapwing	Holocene	n/a
Blakesley - Lapwing_3	Extant bird	Author contribution	Northern Lapwing	Holocene	n/a
Blakesley - Lapwing_4	Extant bird	Author contribution	Northern Lapwing	Holocene	n/a
Blakesley - Lapwing_5	Extant bird	Author contribution	Northern Lapwing	Holocene	n/a
Blakesley - Moorhen_1	Extant bird	Author contribution	Common Moorhen	Holocene	n/a
Blakesley - Moorhen_2	Extant bird	Author contribution	Common Moorhen	Holocene	n/a
Blakesley - Moorhen_3	Extant bird	Author contribution	Common Moorhen	Holocene	n/a
Blakesley - Moorhen_4	Extant bird	Author contribution	Common Moorhen	Holocene	n/a
Blakesley - Moorhen_5	Extant bird	Author contribution	Common Moorhen	Holocene	n/a
Blakesley - Moorhen_6	Extant bird	Author contribution	Common Moorhen	Holocene	n/a
Blakesley - Moorhen_7	Extant bird	Author contribution	Common Moorhen	Holocene	n/a
Blakesley - Mute Swan_1	Extant bird	Author contribution	Mute Swan	Holocene	n/a
Blakesley - Mute Swan_2	Extant bird	Author contribution	Mute Swan	Holocene	n/a
Blakesley - Mute Swan_3	Extant bird	Author contribution	Mute Swan	Holocene	n/a
Blakesley - Mute Swan_4	Extant bird	Author contribution	Mute Swan	Holocene	n/a
Blakesley - Mute Swan_5	Extant bird	Author contribution	Mute Swan	Holocene	n/a
Blakesley - Pigeon sp_1	Extant bird	Author contribution	?	Holocene	n/a
Blakesley - Pigeon sp_2	Extant bird	Author contribution	?	Holocene	n/a
Blakesley_2025 PC-TH-I-1	Theropoda	Bla25	Megalosauripus isp.	Middle Jurassic	Fig 16i-l
Blakesley_2025 PC-TH-1-07	Theropoda	Bla25	Megalosauripus isp.	Middle Jurassic	Fig 9
Blakesley_2025 PC-TH-1-08	Theropoda	Bla25	Megalosauripus isp.	Middle Jurassic	Fig 9
Blakesley_2025 PC-TH-1-09	Theropoda	Bla25	Megalosauripus isp.	Middle Jurassic	Fig 9
Blakesley_2025 PC-TH-2-11	Theropoda	Bla25	Megalosauripus isp.	Middle Jurassic	Fig 9
Blakesley_2025 PC-TH-2-13	Theropoda	Bla25	Megalosauripus isp.	Middle Jurassic	Fig 9
Blakesley_2025 PC-TH-2-14	Theropoda	Bla25	Megalosauripus isp.	Middle Jurassic	Fig 9
Blakesley_2025 PC-TH-5-34	Theropoda	Bla25	Megalosauripus isp.	Middle Jurassic	Fig 14m-p
Blakesley_2025 PC-TH-5-37	Theropoda	Bla25	Megalosauripus isp.	Middle Jurassic	Fig 13
Blakesley_2025 PC-TH-5-40	Theropoda	Bla25	Megalosauripus isp.	Middle Jurassic	Fig 14a-d
Blakesley_2025 PC-TH-I-41	Theropoda	Bla25	Megalosauripus isp.	Middle Jurassic	Fig 16m-n
Blakesley_2025 PC-TH-6-44	Theropoda	Bla25	Megalosauripus isp.	Middle Jurassic	S1_Fig
Blakesley_2025 PC-TH-A-3-47	Theropoda	Bla25	Megalosauripus isp.	Middle Jurassic	Fig 20d-g
Blakesley_2025 PC-TH-A-3-48	Theropoda	Bla25	Megalosauripus isp.	Middle Jurassic	Fig 20h-k
Blakesley_2025 PC-TH-A-4-49	Theropoda	Bla25	Megalosauripus isp.	Middle Jurassic	Fig 15a-d
Blakesley_2025 PC-TH-I-55	Theropoda	Bla25	Megalosauripus isp.	Middle Jurassic	Fig 17
Blakesley_2025 PC-TH-I-59	Theropoda	Bla25	Megalosauripus isp.	Middle Jurassic	Fig 19e-h
Blakesley_2025 PC-SA-2-85	Sauropoda	Bla25	Breviparopus/Parabrontopodus isp.	Middle Jurassic	Fig 22
Blakesley_2025 PC-SA-3-111	Sauropoda	Bla25	Breviparopus/Parabrontopodus isp.	Middle Jurassic	Fig 26
Blakesley_2025 PC-SA-5-127	Sauropoda	Bla25	Breviparopus/Parabrontopodus isp.	Middle Jurassic	Fig 28
calvo 1991 1	Theropoda	Cal91	Abelichnus	Early Cretaceous	Fig 9
calvo 1991 3	Ornithopoda	Cal91	Limayichnus	Early Cretaceous	Fig 4 (left)
Castanera_2012 4	Sauropoda	Cas12	Brontopodus	Early Cretaceous	Fig 4
castanera 2013 1	Ornithopoda	Cas13a		Early Cretaceous	Fig 4D
castanera 2013 2	Ornithopoda	Cas13a		Early Cretaceous	Fig 7D
castanera 2013 3	Ornithopoda	Cas13a		Early Cretaceous	Fig 4B
castanera 2013 4	Ornithopoda	Cas13a		Early Cretaceous	Fig 6B
castanera 2013 5	Ornithopoda	Cas13a		Early Cretaceous	Fig 6E
castanera 2013 6	Ornithopoda	Cas13a		Early Cretaceous	Fig 7E
castanera 2013 7	Ornithopoda	Cas13a		Early Cretaceous	Fig 8B
castanera 2013 8	Ornithopoda	Cas13a		Early Cretaceous	Fig 8C
castanera 2013 9	Ornithopoda	Cas13a		Early Cretaceous	Fig 8D
castanera 2013 10	Ornithopoda	Cas13a		Early Cretaceous	Fig 9E
castanera 2013 11	Ornithopoda	Cas13a		Early Cretaceous	Fig 9D
castanera 2013 12	Ornithopoda	Cas13a		Early Cretaceous	Fig 9B
castanera 2013 13	Ornithopoda	Cas13a		Early Cretaceous	Fig 10B
castanera 2013 14	Ornithopoda	Cas13a		Early Cretaceous	Fig 10B
castanera 2013 15	Ornithopoda	Cas13a		Early Cretaceous	Fig 10B
castanera 2013 16	Ornithopoda	Cas13a		Early Cretaceous	Fig 11B
castanera 2013 17	Ornithopoda	Cas13a		Early Cretaceous	Fig 11C
castanera 2013b 1	Ornithopoda	Cas13b		Late Jurassic-Early Cretaceous	Fig 6A (first track)
castanera 2013b 2	Ornithopoda	Cas13b		Late Jurassic-Early Cretaceous	Fig 9B
castanera 2016 1	Theropoda	Cas16	Grallator	Late Jurassic	Fig 3
castanera 2016 2	Theropoda	Cas16	Grallator	Late Jurassic	Fig 4a"“h
castanera 2016 3	Theropoda	Cas16	Grallator	Late Jurassic	Fig 4a"“h
castanera 2016 4	Theropoda	Cas16	Grallator	Late Jurassic	Fig 4a"“h
castanera 2016 5	Theropoda	Cas16	Grallator	Late Jurassic	Fig 4a"“h
castanera 2016 6	Theropoda	Cas16	Grallator	Late Jurassic	Fig 4a"“h
castanera 2016 7	Theropoda	Cas16	Grallator	Late Jurassic	Fig 4a"“h
castanera 2016 8	Theropoda	Cas16	Grallator	Late Jurassic	Fig 4a"“h
castanera 2020 1	Ornithopoda	Cas20		Late Jurassic	Fig 2
castanera 2020 2	Ornithopoda	Cas20		Late Jurassic	Fig 2
castanera 2020 3	Ornithopoda	Cas20		Late Jurassic	Fig 2
castanera 2020 4	Ornithopoda	Cas20		Late Jurassic	Fig 2
castanera 2020 5	Ornithopoda	Cas20		Late Jurassic	Fig 2
castanera 2020 6	Ornithopoda	Cas20	Dinehichnus	Late Jurassic	Fig 3
castanera 2020 7	Ornithopoda	Cas20	Dinehichnus	Late Jurassic	Fig 3
castanera 2020 8	Ornithopoda	Cas20	Dinehichnus	Late Jurassic	Fig 3
castanera 2020 9	Ornithopoda	Cas20	Dinehichnus	Late Jurassic	Fig 3
castanera 2020 10	Ornithopoda	Cas20	Dinehichnus	Late Jurassic	Fig 3
castanera 2020 11	Ornithopoda	Cas20	Anomoepus	Late Jurassic	Fig 4
castanera 2020 12	Ornithopoda	Cas20	Anomoepus	Late Jurassic	Fig 4
castanera 2020 13	Ornithopoda	Cas20	Anomoepus	Late Jurassic	Fig 4
castanera 2020 14	Ornithopoda	Cas20	Anomoepus	Late Jurassic	Fig 4
castanera 2020 15	Ornithopoda	Cas20	Anomoepus	Late Jurassic	Fig 5 (A, right track)
castanera 2020 16	Ornithopoda	Cas20	Anomoepus	Late Jurassic	Fig 5B
castanera 2020 17	Ornithopoda	Cas20	Anomoepus	Late Jurassic	Fig 5C
castanera 2020 18	Ornithopoda	Cas20	Anomoepus	Late Jurassic	Fig 5D (upper track)
castanera 2020 19	Ornithopoda	Cas20	Anomoepus	Late Jurassic	Fig 5D (lower track)
Castanera_2022 3b	Ornithopoda	Cas22	Caririchnium magnificum?	Early Cretaceous	Fig 3b
Castanera_2022 3e	Ornithopoda	Cas22	Caririchnium magnificum?	Early Cretaceous	Fig 3e
ceniceros 2022 1	Theropoda	Cen22		Middle Jurassic	Fig 4
ceniceros 2022 2	Theropoda	Cen22		Middle Jurassic	Fig 5
cobos 2014 1	Theropoda	Cob14	Iberosauripus	Late Jurassic-Early Cretaceous	Fig 4E"“G
cobos 2014 2	Theropoda	Cob14	Iberosauripus	Late Jurassic-Early Cretaceous	Fig 4E"“G
cobos 2014 3	Theropoda	Cob14	Iberosauripus	Late Jurassic-Early Cretaceous	Fig 4E"“G
cobos 2014 4	Theropoda	Cob14		Late Jurassic-Early Cretaceous	Fig 5C
contessi 2013 1	Theropoda	Con13		Early Cretaceous	Fig 5K
crowell 2021 1	Ornithopoda	Cro21	Caririchnium	Late Cretaceous	Fig 5
crowell 2021 2	Ornithopoda	Cro21	Caririchnium	Late Cretaceous	Fig 5
crowell 2021 3	Ornithopoda	Cro21	Caririchnium	Late Cretaceous	Fig 5
crowell 2021 4	Ornithopoda	Cro21	Caririchnium	Late Cretaceous	Fig 5
crowell 2021 5	Ornithopoda	Cro21	Amblydactylus	Late Cretaceous	Fig 6
crowell 2021 6	Ornithopoda	Cro21	Amblydactylus	Late Cretaceous	Fig 6
currie 1989 1	Ornithopoda	Cur89	Amblydactylus	Early Cretaceous	Fig 31.5
currie 1991 1	Ornithopoda	Cur91	Caririchnium	Late Cretaceous	Fig 4
currie 1991 2	Ornithopoda	Cur91	Hadrosauropodus	Late Cretaceous	Fig 5
dalla-vecchia 2000 1	Theropoda	Dal00		Early Cretaceous	Fig 8C (PUII-T1-4)
dalla-vecchia 2000 2	Theropoda	Dal00		Early Cretaceous	Fig 8D (SOLI-T1-7)
dalla-vecchia 2000 3	Theropoda	Dal00		Early Cretaceous	Fig 8P (SOLII-189)
dalman 2013 1	Ornithopoda	Dal13	Anomoepus	Early Jurassic	Fig 7B
dalman 2013 2	Ornithopoda	Dal13	Anomoepus	Early Jurassic	Fig 43 4L
dalman 2013 3	Ornithopoda	Dal13	Anomoepus	Early Jurassic	Fig 31, second
dalman 2013 4	Ornithopoda	Dal13	Corvipes lacertoideus (type material)	Early Jurassic	Fig 12B
dalman 2013 5	Ornithopoda	Dal13	Corvipes lacertoideus (type material)	Early Jurassic	Fig 12B
dalman 2013 6	Ornithopoda	Dal13	Corvipes lacertoideus (type material)	Early Jurassic	Fig 12B
dalman 2013 7	Ornithopoda	Dal13	Corvipes lacertoideus (type material)	Early Jurassic	Fig 12B
dalman 2013 8	Ornithopoda	Dal13	Corvipes lacertoideus (type material)	Early Jurassic	Fig 12D
dalman 2013 9	Ornithopoda	Dal13	Corvipes lacertoideus (type material)	Early Jurassic	Fig 12D
dalman 2013 10	Ornithopoda	Dal13		Early Jurassic	Fig 27
dalman 2013 11	Ornithopoda	Dal13		Early Jurassic	Fig 27
dalman 2013 12	Ornithopoda	Dal13		Early Jurassic	Fig 27
dalman 2013 13	Ornithopoda	Dal13		Early Jurassic	Fig 30
dalman 2013 14	Ornithopoda	Dal13		Early Jurassic	Fig 30
dalman 2013 15	Ornithopoda	Dal13		Early Jurassic	Fig 30
dalman 2013 16	Ornithopoda	Dal13		Early Jurassic	Fig 30
dalman 2013 17	Ornithopoda	Dal13		Early Jurassic	Fig 30
dalman 2013 18	Ornithopoda	Dal13		Early Jurassic	Fig 30
dalman 2013 19	Ornithopoda	Dal13		Early Jurassic	Fig 30
dalman 2013 20	Ornithopoda	Dal13		Early Jurassic	Fig 30
dalman 2013 21	Ornithopoda	Dal13		Early Jurassic	Fig 30
dalman 2013 22	Ornithopoda	Dal13		Early Jurassic	Fig 30
dalman 2013 23	Ornithopoda	Dal13		Early Jurassic	Fig 30
dalman 2013 24	Ornithopoda	Dal13		Early Jurassic	Fig 30
dalman 2013 25	Ornithopoda	Dal13		Early Jurassic	Fig 30
dalman 2013 26	Ornithopoda	Dal13		Early Jurassic	Fig 30
dalman 2013 27	Ornithopoda	Dal13		Early Jurassic	Fig 31
dalman 2013 28	Ornithopoda	Dal13		Early Jurassic	Fig 31
dalman 2013 29	Ornithopoda	Dal13		Early Jurassic	Fig 31
dalman 2013 30	Ornithopoda	Dal13		Early Jurassic	Fig 31
dalman 2013 31	Ornithopoda	Dal13		Early Jurassic	Fig 31
dalman 2013 32	Ornithopoda	Dal13		Early Jurassic	Fig 35
dalman 2013 33	Ornithopoda	Dal13		Early Jurassic	Fig 35
dalman 2013 34	Ornithopoda	Dal13		Early Jurassic	Fig 35
dalman 2013 35	Ornithopoda	Dal13		Early Jurassic	Fig 36
dalman 2013 36	Ornithopoda	Dal13		Early Jurassic	Fig 37
dalman 2013 37	Ornithopoda	Dal13		Early Jurassic	Fig 43
dalman 2013 38	Ornithopoda	Dal13		Early Jurassic	Fig 43
dalman 2013 39	Ornithopoda	Dal13		Early Jurassic	Fig 43
dalman 2013 40	Ornithopoda	Dal13		Early Jurassic	Fig 43
dalman 2013 41	Ornithopoda	Dal13		Early Jurassic	Fig 43
dalman 2013 42	Ornithopoda	Dal13		Early Jurassic	Fig 43
dePolo_2020 7	Stegosauria	deP20	Deltapodus	Middle Jurassic	Fig 7
dePolo_2020 BP1_01	BP	deP20	?	Middle Jurassic	Fig 16a
dePolo_2020 BP1_30	BP	deP20	Megalosauripus isp.	Middle Jurassic	Fig 12
dePolo_2020 BP1_32	BP	deP20	Megalosauripus isp.	Middle Jurassic	Fig 11
dePolo_2020 BP3_01	BP	deP20	?	Middle Jurassic	Fig 19e-f
dePolo_2020 BP3_03	BP	deP20	?	Middle Jurassic	Fig 20
dePolo_2020 BP3_05	BP	deP20	?	Middle Jurassic	Fig 19a-d
dePolo_2020 BP3_06	BP	deP20	?	Middle Jurassic	Fig 20
dePolo_2020 BP3_07	BP	deP20	?	Middle Jurassic	Fig 5
dePolo_2020 BP3_08	BP	deP20	?	Middle Jurassic	Fig 18
dePolo_2020 BP3_10	BP	deP20	?	Middle Jurassic	Fig 20
dePolo_2020 BP3_12	BP	deP20	?	Middle Jurassic	Fig 5
dePolo_2020 BP3_13	BP	deP20	Grallator isp.	Middle Jurassic	Fig 21
Díaz-Martínez_2016 4a_3	Ornithopoda	Día16a	Hadrosauropodus	Late Cretaceous	Fig 4a
Díaz-Martínez_2016 5a	Ornithopoda	Día16a	Hadrosauropodus	Late Cretaceous	Fig 5a
Díaz-Martínez_2016 3-1_2	Bird	Día16b	Uvaichnites riojana	Early Miocene	Fig 3.1
Díaz-Martínez_2018 6e	Sauropoda	Día18	?	Late Cretaceous	Fig 6e
Díaz-Martínez_2024 3f	Ornithopoda	Día24	Caririchnium	Early Cretaceous	Fig 3f
Díaz-Martínez_2024 3g	Ornithopoda	Día24	Caririchnium	Early Cretaceous	Fig 3g
Díaz-Martínez_2024 3h	Ornithopoda	Día24	Caririchnium	Early Cretaceous	Fig 3h
Diedrich_2004 3_1-1	Ornithopoda	Die04	Iguanodontipus	Early Cretaceous	Fig 3
Diedrich_2004 3_1-2	Ornithopoda	Die04	Iguanodontipus	Early Cretaceous	Fig 3
Diedrich_2004 3_2-1	Ornithopoda	Die04	Iguanodontipus	Early Cretaceous	Fig 3
Diedrich_2004 3_2-2	Ornithopoda	Die04	Iguanodontipus	Early Cretaceous	Fig 3
Diedrich_2004 3_2-3	Ornithopoda	Die04	Iguanodontipus	Early Cretaceous	Fig 3
Doyle_2000 12	Bird	Doy00	Roepichnus grahami n. isp.	Late Miocene	Fib 12
Doyle_2000 7b	Bird	Doy00	Antarctichnus fuenzalidae	Miocene	Fig 7b
Doyle_2000 7e	Bird	Doy00	Antarctichnus fuenzalidae	Miocene	Fig 7e
Elbroch_2001 - AC 1R	Extant bird	Elb01	American Crow	Holocene	pp. 87
Elbroch_2001 - AC_1L	Extant bird	Elb01	American Crow	Holocene	pp. 87
Elbroch_2001 - AD_1	Extant bird	Elb01	American Dipper	Holocene	pp. 67
Elbroch_2001 - AR_1 L3	Extant bird	Elb01	American Robin	Holocene	pp. 71
Elbroch_2001 - AR_1 R2	Extant bird	Elb01	American Robin	Holocene	pp. 71
Elbroch_2001 - Barn Shallow	Extant bird	Elb01	Barn Swallow	Holocene	pp. 38
Elbroch_2001 - Blue Jay_1L	Extant bird	Elb01	Blue Jay	Holocene	pp. 75
Elbroch_2001 - Blue Jay_1R	Extant bird	Elb01	Blue Jay	Holocene	pp. 75
Elbroch_2001 - Bobwhite_1L	Extant bird	Elb01	Bobwhite	Holocene	pp. 119
Elbroch_2001 - Bobwhite_1R	Extant bird	Elb01	Bobwhite	Holocene	pp. 119
Elbroch_2001 - Bobwhite_2R	Extant bird	Elb01	Bobwhite	Holocene	pp. 119
Elbroch_2001 - Canada Goose	Extant bird	Elb01	Canada Goose	Holocene	pp. 119
Elbroch_2001 - CG_1L	Extant bird	Elb01	Common Grackle	Holocene	pp. 81
Elbroch_2001 - CG_1R	Extant bird	Elb01	Common Grackle	Holocene	pp. 81
Elbroch_2001 - CG_2L	Extant bird	Elb01	Common Grackle	Holocene	pp. 81
Elbroch_2001 - CG_2R	Extant bird	Elb01	Common Grackle	Holocene	pp. 81
Elbroch_2001 - DEJ_1L	Extant bird	Elb01	Dark Eyed Junco	Holocene	pp. 48
Elbroch_2001 - DEJ_1R	Extant bird	Elb01	Dark Eyed Junco	Holocene	pp. 48
Elbroch_2001 - DEJ_2L	Extant bird	Elb01	Dark Eyed Junco	Holocene	pp. 48
Elbroch_2001 - DEJ_2R	Extant bird	Elb01	Dark Eyed Junco	Holocene	pp. 48
Elbroch_2001 - DEJ_3L	Extant bird	Elb01	Dark Eyed Junco	Holocene	pp. 48
Elbroch_2001 - DEJ_3R	Extant bird	Elb01	Dark Eyed Junco	Holocene	pp. 48
Elbroch_2001 - GHO	Extant bird	Elb01	Great Horned Owl	Holocene	pp. 14
Elbroch_2001 - Kildeer_2	Extant bird	Elb01	Kildeer	Holocene	pp. 111
Elbroch_2001 - Kildeer_3	Extant bird	Elb01	Kildeer	Holocene	pp. 111
Elbroch_2001 - Kildeer_4	Extant bird	Elb01	Kildeer	Holocene	pp. 111
Elbroch_2001 - Kildeer_5	Extant bird	Elb01	Kildeer	Holocene	pp. 111
Elbroch_2001 - Kildeer_6	Extant bird	Elb01	Kildeer	Holocene	pp. 111
Elbroch_2001 - Least Tern_1L	Extant bird	Elb01	Least Tern	Holocene
Elbroch_2001 - Least Tern_1R	Extant bird	Elb01	Least Tern	Holocene
Elbroch_2001 - Least Tern_3L	Extant bird	Elb01	Least Tern	Holocene
Elbroch_2001 - NC	Extant bird	Elb01	Northern Cardinal	Holocene	pp. 50
Elbroch_2001 - NP 1L	Extant bird	Elb01	Northern Pintail	Holocene
Elbroch_2001 - RBG	Extant bird	Elb01	Ring Billed Gull	Holocene
Elbroch_2001 - RNP_1L	Extant bird	Elb01	Ring Necked Pheasant	Holocene
Elbroch_2001 - RNP_1R	Extant bird	Elb01	Ring Necked Pheasant	Holocene
Elbroch_2001 - RNP_2L	Extant bird	Elb01	Ring Necked Pheasant	Holocene
Elbroch_2001 - Ruffed Grouse	Extant bird	Elb01	Ruffed Grouse	Holocene	pp. 20
Elbroch_2001 - Song Sparrow	Extant bird	Elb01	Song Sparrow	Holocene	pp. 55
Elbroch_2001 - ST_1	Extant bird	Elb01	Spotted Towhee	Holocene	pp. 61
Elbroch_2001 - WP_1L	Extant bird	Elb01	White Pelican	Holocene
Elbroch_2001 - WP_1R	Extant bird	Elb01	White Pelican	Holocene
Elbroch_2001 - WS_1L	Extant bird	Elb01	Wilson's Snipe	Holocene
Elbroch_2001 - WS_1R	Extant bird	Elb01	Wilson's Snipe	Holocene
Elbroch_2001 - WS_2L	Extant bird	Elb01	Wilson's Snipe	Holocene
Elbroch_2001 - WT_1L	Extant bird	Elb01	Wild Turkey	Holocene
Elbroch_2001 - WT_1R	Extant bird	Elb01	Wild Turkey	Holocene
Elbroch_2001 - WT_2	Extant bird	Elb01	Wild Turkey	Holocene
Elbroch_2001 - WTS_1	Extant bird	Elb01	White-throated Sparrow	Holocene	pp. 53
Elbroch_2001 - WTS_3	Extant bird	Elb01	White-throated Sparrow	Holocene	pp. 53
ellenberger 1972 1	Theropoda	Ell72	Boisutrisauropus	Late Triassic	Planche II (23)
ellenberger 1972 2	Theropoda	Ell72	Deuterotrisauropus	Early Jurassic	Planche IV (44 A)
ellenberger 1972 3	Theropoda	Ell72	Deuterotrisauropus	Late Triassic	Planche IV (44 B)
ellenberger 1972 4	Theropoda	Ell72	Mafatrisauropus	Early Jurassic	Planche IV (45 A)
ellenberger 1974 1	Theropoda	Ell74	Neotrisauropus	Early Jurassic	Planche A (right)
ellenberger 1974 2	Ornithopoda	Ell74	Moyenisauropus	Early Jurassic	Planche C (right)
ellenberger 1974 3	Ornithopoda	Ell74	Moyenisauropus	Early Jurassic	Planche D (left)
ellenberger 1974 4	Ornithopoda	Ell74	Moyenisauropus	Early Jurassic	Planche E (bottom right)
ellenberger 1974 5	Ornithopoda	Ell74	Moyenisauropus	Early Jurassic	Planche E (top middle)
ellenberger 1974 6	Theropoda	Ell74	Neotrisauropus	Early Jurassic	Planche J (top right)
ellenberger 1974 7	Ornithopoda	Ell74	Moyenisauropus	Early Jurassic	Planche K (bottom left)
ellenberger 1974 8	Theropoda	Ell74	Masitisisauropus	Early Jurassic	Planche N (bottom middle)
Enriquez_ 2022 8b	Ornithopoda	Enr22	Hadrosauropodus	Late Cretaceous	Fig 8b
Enriquez_2022 8e	Ornithopoda	Enr22	Hadrosaurid	Late Cretaceous	Fig 8e
Evans - American Coot	Extant bird	Eva16	American Coot	Holocene	n/a
Evans - American Robin	Extant bird	Eva16	American Robin	Holocene	n/a
Evans - Black Vulture L	Extant bird	Eva16	Black Vulture	Holocene	n/a
Evans - Burrowing Owl_1L	Extant bird	Eva16	Burrowing Owl	Holocene	n/a
Evans - Californian Quail_1R	Extant bird	Eva16	Californian Quail	Holocene	n/a
Evans - Crested-Caracara	Extant bird	Eva16	Crested Caracara	Holocene	n/a
Evans - Crested-Caracara_1L	Extant bird	Eva16	Crested Caracara	Holocene	n/a
Evans - Crested-Caracara_1R	Extant bird	Eva16	Crested Caracara	Holocene	n/a
Evans - ECD_1L	Extant bird	Eva16	Eurasian Collard Dove	Holocene	n/a
Evans - ECD_1R	Extant bird	Eva16	Eurasian Collard Dove	Holocene	n/a
Evans - GBH_1R	Extant bird	Eva16	Great Blue Heron	Holocene	n/a
Evans - GBH_2	Extant bird	Eva16	Great Blue Heron	Holocene	n/a
Evans - GBH_3	Extant bird	Eva16	Great Blue Heron	Holocene	n/a
Evans - GHO_1R	Extant bird	Eva16	Great Horned Owl	Holocene	n/a
Evans - GHO_2L	Extant bird	Eva16	Great Horned Owl	Holocene	n/a
Evans - GHO_2R	Extant bird	Eva16	Great Horned Owl	Holocene	n/a
Evans - GHO_3	Extant bird	Eva16	Great Horned Owl	Holocene	n/a
Evans - Great-tailed-Grackle	Extant bird	Eva16	Great Tailed Grackle	Holocene	n/a
Evans - Laughing Gull_1L	Extant bird	Eva16	Laughing Gull	Holocene	n/a
Evans - Poorwill	Extant bird	Eva16	Poorwill	Holocene	n/a
Evans - Quail	Extant bird	Eva16	Quail	Holocene	n/a
Evans - Raven_1L	Extant bird	Eva16	Raven sp.	Holocene	n/a
Evans - Raven_1R	Extant bird	Eva16	Raven sp.	Holocene	n/a
Evans - Roadrunner_1R	Extant bird	Eva16	Roadrunner	Holocene	n/a
Evans - Roadrunner_2	Extant bird	Eva16	Roadrunner	Holocene	n/a
Evans - Roadrunner_3	Extant bird	Eva16	Roadrunner	Holocene	n/a
Evans - Turkey Vulture_1L	Extant bird	Eva16	Turkey Vulture	Holocene	n/a
Evans - Turkey_1R	Extant bird	Eva16	Wild Turkey	Holocene	n/a
Evans - Wilsons Snipe	Extant bird	Eva16	Wilson's Snipe	Holocene	n/a
falkingham 2018 1	Theropoda	Fal18		Early Cretaceous	Fig 2A
falkingham 2018 2	Theropoda	Fal18		Early Cretaceous	Fig 2N
fanti 2013 1	Theropoda	Fan13a		Late Cretaceous	Fig 5B
fanti 2013b 1	Theropoda	Fan13b	Megalosauripus	Late Jurassic	Fig 6
fanti 2013b 2	Theropoda	Fan13b	Megalosauripus	Late Jurassic	Fig 7
fanti 2013b 3	Theropoda	Fan13b	Megalosauripus	Late Jurassic	Fig 7
fanti 2013b 4	Theropoda	Fan13b	Megalosauripus	Late Jurassic	Fig 8
fanti 2013b 5	Theropoda	Fan13b	Megalosauripus	Late Jurassic	Fig 8
farlow 2012 1	Theropoda	Far12		Early Cretaceous	Fig 16H
farlow 2012 2	Theropoda	Far12		Early Cretaceous	Fig 16G
farlow 2012 3	Theropoda	Far12		Early Cretaceous	Fig 16F
Farlow_2012 7	Sauropoda	Far12	Brontopodus	Early Cretaceous	Fig 7
farlow 2018 1	Theropoda	Far18	Anchisauripus	Early Jurassic	Fig 8.15 A
farlow 2018 2	Theropoda	Far18	Eubrontes	Early Jurassic	Fig 8.15 B
farlow 2018 3	Theropoda	Far18	Eubrontes	Early Jurassic	Fig 8.15 C
farlow 2018 4	Theropoda	Far18	Eubrontes	Early Jurassic	Fig 8.15 D
farlow 2018 5	Theropoda	Far18	Eubrontes	Early Jurassic	Fig 8.15 E
farlow 2018 6	Theropoda	Far18	Eubrontes	Early Jurassic	Fig 8.15 F
farlow 2018 7	Theropoda	Far18	Eubrontes	Early Jurassic	Fig 8.15 G
farlow 2018 8	Theropoda	Far18	Eubrontes	Early Jurassic	Fig 8.15 H
farlow 2018 9	Theropoda	Far18	Eubrontes	Early Jurassic	Fig 8.15 I
farlow 2018 10	Theropoda	Far18	Eubrontes	Early Jurassic	Fig 8.15 J
farlow 2018 11	Theropoda	Far18	Eubrontes	Early Jurassic	Fig 8.15 K
farlow 2018 12	Theropoda	Far18	Eubrontes	Early Jurassic	Fig 8.15 L
farlow 2018 13	Theropoda	Far18	Eubrontes	Early Jurassic	Fig 8.15 M
farlow 2018 14	Theropoda	Far18	Eubrontes	Early Jurassic	Fig 8.15 N
farlow 2018 15	Theropoda	Far18	Eubrontes	Early Jurassic	Fig 8.15 O
farlow 2018 16	Theropoda	Far18	Eubrontes	Early Jurassic	Fig 8.15 P
farlow 2018 17	Ornithopoda	Far18	Anomoepus	Early Jurassic	Fig 8.11 E
farlow 2018 18	Ornithopoda	Far18	Anomoepus	Early Jurassic	Fig 8.11 D
farlow 2018 19	Ornithopoda	Far18	Anomoepus	Early Jurassic	Fig 8.11 G
farlow 2018 20	Ornithopoda	Far18	Anomoepus	Early Jurassic	Fig 8.11 A 1
farlow 2018 21	Ornithopoda	Far18	Anomoepus	Early Jurassic	Fig 8.11 A 3
farlow 2018 22	Ornithopoda	Far18	Anomoepus	Early Jurassic	Fig 8.11 A 4
farlow 2018 23	Ornithopoda	Far18	Anomoepus	Early Jurassic	Fig 8.11 B
farlow 2018 24	Ornithopoda	Far18	Anomoepus	Early Jurassic	Fig 8.11 C
farlow 2018 25	Ornithopoda	Far18	Anomoepus	Early Jurassic	Fig 8.11 F
farlow 2018 26	Ornithopoda	Far18	Anomoepus	Early Jurassic	Fig 8.11 G
farlow 2018 27	Ornithopoda	Far18	Anomoepus	Early Jurassic	Fig 8.11 G
farlow 2018 28	Ornithopoda	Far18	Anomoepus	Early Jurassic	Fig 8.12 A
farlow 2018 29	Ornithopoda	Far18	Anomoepus	Early Jurassic	Fig 8.12 A
farlow 2018 30	Ornithopoda	Far18	Anomoepus	Early Jurassic	Fig 8.12 A
farlow 2018 31	Ornithopoda	Far18	Anomoepus	Early Jurassic	Fig 8.12 A
farlow 2018 32	Ornithopoda	Far18	Anomoepus	Early Jurassic	Fig 8.12 A
farlow 2018 33	Ornithopoda	Far18	Anomoepus	Early Jurassic	Fig 8.12 A
farlow 2018 34	Ornithopoda	Far18	Anomoepus	Early Jurassic	Fig 8.12 A
farlow 2018 35	Ornithopoda	Far18	Anomoepus	Early Jurassic	Fig 8.12 A
farlow 2018 36	Ornithopoda	Far18	Anomoepus	Early Jurassic	Fig 8.12 A
farlow 2018 37	Ornithopoda	Far18	Anomoepus	Early Jurassic	Fig 8.12 D
farlow 2018 38	Ornithopoda	Far18	Anomoepus	Early Jurassic	Fig 8.12 D
farlow 2018 39	Ornithopoda	Far18	Anomoepus	Early Jurassic	Fig 8.12 D
farlow 2018 40	Ornithopoda	Far18	Anomoepus	Early Jurassic	Fig 8-13 B
farlow 2018 41	Ornithopoda	Far18	Anomoepus	Early Jurassic	Fig 8-13 B
farlow 2018 42	Ornithopoda	Far18	Anomoepus	Early Jurassic	Fig 8-13 B
farlow 2018 43	Ornithopoda	Far18	Anomoepus	Early Jurassic	Fig 8-13 B
farlow 2018 44	Ornithopoda	Far18	Anomoepus	Early Jurassic	Fig 8-13 B
farlow 2018 45	Ornithopoda	Far18	Anomoepus	Early Jurassic	Fig 8-13 B
farlow 2018 46	Ornithopoda	Far18	Anomoepus	Early Jurassic	Fig 8-13 B
farlow 2018 47	Ornithopoda	Far18	Anomoepus	Early Jurassic	Fig 8-13 B
farlow 2018 48	Ornithopoda	Far18	Anomoepus	Early Jurassic	Fig 8-13 B
farlow 2018 49	Ornithopoda	Far18	Anomoepus	Early Jurassic	Fig 8-13 B
farlow paluxy 1	Theropoda	Lal22b		Early Cretaceous		Denio Camp 17 print in 182 degree trackway img_-122.jpg
farlow paluxy 2	Theropoda	Lal22b		Early Cretaceous		Main Tracksite 8-7-04 #10
farlow paluxy 3	Theropoda	Lal22b		Early Cretaceous		Paluxy 2008 Opossum Branch PB 21 0114
farlow paluxy 4	Theropoda	Lal22b		Early Cretaceous		Paluxy 2009 Blue Hole Ballroom theropod 20090727_78
farlow paluxy 5	Theropoda	Lal22b		Early Cretaceous		Paluxy 2009 Blue Hole Ballroom theropod 20090727_81
figueiredo 2022 1	Ornithopoda	Fig21		Early Cretaceous	Fig 6
figueiredo 2022 2	Ornithopoda	Fig21		Early Cretaceous	Fig 6
figueiredo 2022b 1	Ornithopoda	Fig22		Early Cretaceous	Fig 7
figueiredo 2022b 2	Ornithopoda	Fig22		Early Cretaceous	Fig 7
fiorillo 2022 1	Ornithopoda	Fio22		Late Cretaceous	Fig 1
Fiorillo_2011 10	Bird	Fio11	Uhangrichnus chuni	Late Cretaceous	Fig 10
Fiorillo_2011 2_1	Bird	Fio11	Ignotornis mcconnelli	Late Cretaceous	Fig 2
Fiorillo_2011 2_2	Bird	Fio11	Ignotornis mcconnelli	Late Cretaceous	Fig 2
Fiorillo_2011 2_3	Bird	Fio11	Aquatilavipes swiboldae	Late Cretaceous	Fig 2
Fiorillo_2011 2_4	Bird	Fio11	Aquatilavipes swiboldae	Late Cretaceous	Fig 2
Fiorillo_2011 3_1	Bird	Fio11	Aquatilavipes swiboldae	Late Cretaceous	Fig 3
Fiorillo_2011 3_2	Bird	Fio11	Aquatilavipes swiboldae	Late Cretaceous	Fig 3
Fiorillo_2011 4_1	Bird	Fio11	Magnoavipes denaliensis	Late Cretaceous	Fig 4
Fiorillo_2011 8	Bird	Fio11	Magnoavipes isp.	Late Cretaceous	Fig 8
Fleury_2023 3_L2	Bird	Fle23	Moa	Pliocene to early Pleistocene	Fig 3
Fleury_2023 3_L3	Bird	Fle23	Moa	Pliocene to early Pleistocene	Fig 3
Fleury_2023 3_R1	Bird	Fle23	Moa	Pliocene to early Pleistocene	Fig 3
Fleury_2023 3_R2	Bird	Fle23	Moa	Pliocene to early Pleistocene	Fig 3
foster 2000 1	Theropoda	Fos00	Megalosauripus	Middle Jurassic	Fig 4A
foster 2006 1	Theropoda	Fos06		Late Jurassic	Fig 5A
foster 2006 2	Theropoda	Fos06		Late Jurassic	Fig 6C
foster 2015 1	Theropoda	Fos15	Hispanosauropus	Late Jurassic	Fig 3B
Francischini_2018 2	Ankylosauria	Fra18	?	Late Jurassic	Fig 2
fuentes-vidarte 1998 1	Theropoda	Fue98	Kalohipus	Early Cretaceous	Fig 3
fuentes-vidarte 1998 2	Theropoda	Fue98	Kalohipus	Early Cretaceous	Fig 3
fujita 2007 1	Theropoda	Fuj07		Late Jurassic	Fig 5 (A43-sketch)
fujita 2007 2	Theropoda	Fuj07		Late Jurassic	Fig 6 (B1-sketch)
fujita 2007 3	Theropoda	Fuj07		Late Jurassic	Fig 6 (C14-sketch)
Galton_2017 1f	Stegosauria	Gal17	Deltapodus	Late Cretaceous	Fig 1f
gand 2005 2	Theropoda	Gan05	Grallator	Late Triassic	Fig 2 (13)
gand 2005 3	Theropoda	Gan05	Eubrontes	Late Triassic	Fig 2 (18)
García-Cobeña_2023 2L	Ornithopoda	Gar23	Caririchnium isp	Early Cretaceous	Fig 2l
García-Cobeña_2023 4B	Ornithopoda	Gar23	Caririchnium isp	Early Cretaceous	Fig 4b
gaston 2003 1	Theropoda	Gas03	Grallator	Late Triassic	Fig 6 (7)
gaston 2003 2	Theropoda	Gas03	Grallator	Late Triassic	Fig 6 (4)
gatesy 1999 1	Theropoda	Gat99	Grallator	Late Triassic	Fig 1A
getty 2015 1	Theropoda	Get15	Eubrontes	Early Jurassic	Fig 2
getty 2015 2	Theropoda	Get15	Eubrontes	Early Jurassic	Fig 2
getty 2015 3	Theropoda	Get15	Eubrontes	Early Jurassic	Fig 2
getty 2015 4	Theropoda	Get15	Eubrontes	Early Jurassic	Fig 2
getty 2015 5	Theropoda	Get15	Eubrontes	Early Jurassic	Fig 2
getty 2015 6	Theropoda	Get15	Eubrontes	Early Jurassic	Fig 2
getty 2015 7	Theropoda	Get15	Eubrontes	Early Jurassic	Fig 2
Gibson - Greylag Goose_1	Extant bird	Volunteer contribution (Seth Gibson)	Greylag Goose	Holocene	n/a
Gibson - Greylag Goose_2	Extant bird	Volunteer contribution (Seth Gibson)	Greylag Goose	Holocene	n/a
Gibson - Greylag Goose_3	Extant bird	Volunteer contribution (Seth Gibson)	Greylag Goose	Holocene	n/a
gierlinski 1991 1	Theropoda	Gie91	Eubrontes	Early Jurassic	Fig 2A
gierlinski 1991 2	Theropoda	Gie91	Eubrontes	Early Jurassic	Fig 2B
gierlinski 1991 3	Ornithopoda	Gie91	Anomoepus	Early Jurassic	Fig 3 (lowest)
gierlinski 1991 4	Ornithopoda	Gie91	Moyenisauropus	Early Jurassic	Fig 4 (lowest)
gierlinski 1991 5	Ornithopoda	Gie91	Anomoepus	Early Jurassic	Fig 3 (second track)
gierlinski 1991 6	Ornithopoda	Gie91	Moyenisauropus	Early Jurassic	Fig 4 (second)
gierlinski 1991 7	Ornithopoda	Gie91	Moyenisauropus	Early Jurassic	Fig 4* (third)
gierlinski 1994 1	Theropoda	Gie94	Eubrontes	Late Triassic	Fig 3
gierlinski 1994 2	Theropoda	Gie94	Eubrontes	Early Jurassic	Fig 4B
gierlinski 1996 1	Theropoda	Gie96	Grallator	Early Jurassic	Fig 2
gierlinski 1996 2	Theropoda	Gie96	Kayentapus	Early Jurassic	Fig 4
gierlinski 2001 1	Theropoda	Gie01	Megalosauripus	Late Jurassic	Fig 3A
gierlinski 2001 2	Theropoda	Gie01	Megalosauripus	Early Jurassic	Fig 3B
gierlinski 2004 1	Theropoda	Gie04	Kayentapus	Early Jurassic	Fig 8A
gierlinski 2004 2	Theropoda	Gie04	Eubrontes	Early Jurassic	Fig 8B
gierlinski 2004 3	Theropoda	Gie04		Early Jurassic	Fig 8C
gierlinski 2004 4	Theropoda	Gie04	Anchisauripus	Early Jurassic	Fig 11A
gierlinski 2004 5	Theropoda	Gie04	Grallator	Early Jurassic	Fig 11B
gierlinski 2004 6	Ornithopoda	Gie04	Anomoepus	Early Jurassic	Fig 12A
gierlinski 2008 1	Ornithopoda	Gie08a	cf. Hadrosauropodus sp.	Late Cretaceous	Fig 3
gierlinski 2008 2	Ornithopoda	Gie08a	Iguanodontipus	Early Cretaceous	Fig 5A
gierlinski 2008 3	Ornithopoda	Gie08a	Caririchnium	Early Cretaceous	Fig 5B
gierlinski 2008 4	Ornithopoda	Gie08a	Amblydactylus	Early Cretaceous	Fig 5C
gierlinski 2008b 1	Ornithopoda	Gie08b	Dinehichnus	Late Jurassic	Fig 7B
gierlinski 2009 1	Theropoda	Gie09a	Jialingpus	Late Jurassic	Fig 5B
gierlinski 2009 2	Ornithopoda	Gie09a	Dinehichnus	Late Jurassic	Fig 7A
gierlinski 2009 4	Ornithopoda	Gie09a	Dinehichnus	Late Jurassic	Fig 7C
gierlinski 2009 5	Ornithopoda	Gie09a	Dinehichnus	Late Jurassic	Fig 8A
gierlinski 2009 6	Ornithopoda	Gie09a		Late Jurassic	Fig 8B
gierlinski 2009 7	Theropoda	Gie09a	Wildeichnus	Late Jurassic	Fig 3A
gierlinski 2009 8	Theropoda	Gie09a	Wildeichnus	Late Jurassic	Fig 3B
gierlinski 2009 9	Theropoda	Gie09a	Jialingpus	Late Jurassic	Fig 5A
gierlinski 2009 10	Theropoda	Gie09a	Jialingpus	Late Jurassic	Fig 5C
gierlinski 2009 11	Theropoda	Gie09a	Jialingpus	Late Jurassic	Fig 5A
gierlinski 2009 12	Ornithopoda	Gie09a	Dinehichnus	Late Jurassic	Fig 9A
gierlinski 2009b 1	Theropoda	Gie09b	Changpeipus	Middle Jurassic	Fig 2 B
gierlinski 2009b 2	Ornithopoda	Gie09b	cf. Dinehichnus	Middle Jurassic	Fig 3 E
gierlinski 2009b 3	Theropoda	Gie09b	Therangospodus	Middle Jurassic	Fig 3 D
gierlinski 2009b 4	Theropoda	Gie09b	Carmelopodus	Middle Jurassic	Fig 3 C
gierlinski 2009b 5	Theropoda	Gie09b	Jialingpus	Middle Jurassic	Fig 3 B
Gierlinski 2017 2a	Unlabelled	Gie17	Trisauropodiscus	Middle Jurassic	Fig 2a
Gierlinski 2017 2b	Unlabelled	Gie17	Trisauropodiscus	Middle Jurassic	Fig 2b
Gierlinski 2017 2e	Unlabelled	Gie17	Trisauropodiscus	Middle Jurassic	Fig 2e
Gierlinski 2017 3b	Unlabelled	Gie17	Trisauropodiscus aviforma	Late Triassic	Fig 3b
Gonzalez Riga_2015 3	Sauropoda	Gon15	?	Late Cretaceous	Fig 3
guillaume 2022 1	Stegosauria	Gui22	Deltapodus	Middle Jurassic	Fig 1
guillaume 2022 2	Stegosauria	Gui22	Deltapodus	Late Jurassic	Fig 1
guillaume 2022 3	Stegosauria	Gui22	Deltapodus	Early Cretaceous	Fig 1
guillaume 2022 4	Stegosauria	Gui22	Deltapodus	Early Cretaceous	Fig 1
guillaume 2022 5	Stegosauria	Gui22	Stegopodus	Late Jurassic	Fig 1
guillaume 2022 6	Stegosauria	Gui22	Deltapodus	Late Jurassic	Fig 3
guillaume 2022 7	Stegosauria	Gui22	Deltapodus	Late Jurassic	Fig 3
guillaume 2022 8	Stegosauria	Gui22	Deltapodus	Late Jurassic	Fig 3
guillaume 2022 9	Stegosauria	Gui22	Deltapodus	Late Jurassic	Fig 3
guillaume 2022 10	Stegosauria	Gui22	Deltapodus	Late Jurassic	Fig 3
guillaume 2022 11	Stegosauria	Gui22	Deltapodus	Late Jurassic	Fig 3
guillaume 2022 12	Stegosauria	Gui22	Deltapodus	Late Jurassic	Fig 3
guillaume 2022 13	Stegosauria	Gui22	Deltapodus	Late Jurassic	Fig 3
guillaume 2022 14	Stegosauria	Gui22	Deltapodus	Late Jurassic	Fig 3
guillaume 2022 15	Stegosauria	Gui22	Deltapodus	Late Jurassic	Fig 3
guillaume 2022 16	Stegosauria	Gui22	Deltapodus	Late Jurassic	Fig 3
guillaume 2022 17	Stegosauria	Gui22	Deltapodus	Late Jurassic	Fig 4
guillaume 2022 18	Stegosauria	Gui22	Deltapodus	Late Jurassic	Fig 4
guillaume 2022 19	Stegosauria	Gui22	Deltapodus	Late Jurassic	Fig 4
guillaume 2022 20	Stegosauria	Gui22	Deltapodus	Late Jurassic	Fig 4
guillaume 2022 21	Stegosauria	Gui22	Deltapodus	Late Jurassic	Fig 4
guillaume 2022 22	Stegosauria	Gui22	Deltapodus	Late Jurassic	Fig 4
hadland 2020 1	Ornithopoda	Had21		Early Cretaceous	Fig 3
hadland 2020 2	Ornithopoda	Had21		Early Cretaceous	Fig 3
hadland 2020 3	Ornithopoda	Had21		Early Cretaceous	Fig 4
hadland 2020 4	Ornithopoda	Had21		Early Cretaceous	Fig 4
hadland 2020 5	Theropoda	Had21		Early Cretaceous	Fig 6
Hall_2016 9_3a-2	Sauropoda	Hal16	Brontopodus	Early Cretaceous	Fig 9a
Hall_2016 9_3a-3	Sauropoda	Hal16	Brontopodus	Early Cretaceous	Fig 9a
Hall_2016 9_3c	Sauropoda	Hal16	Brontopodus	Late Jurassic	Fig 9
Hall_2016 9_3e	Sauropoda	Hal16	?	Middle Jurassic	Fig 9
He_2013 MGCM H30b1	Bird	He13	Koreanaornis dodsoni	Early Cretaceous	Fig 6
henderson 2017 1	Ornithopoda	Hen17		Early Cretaceous	Fig 4B
henderson 2017 1b	Ornithopoda	Hen17		Early Cretaceous	Fig 4B
herrera-castillo 2022 1	Theropoda	Her22		Early Cretaceous	Fig 4#2
herrero 2016 1	Ornithopoda	Her16		Late Cretaceous	Fig 12
Hornung_2014 5	Ankylosauria	Hor14	Metatetrapous valdensis	Early Cretaceous	Fig 5
Hornung_2014 6	Ankylosauria	Hor14	Metatetrapous valdensis	Early Cretaceous	Fig 6
Hornung_2016 12_2B	Ornithopoda	Hor16	Iguanodontipus?	Early Cretaceous	Fig 2b
huh 2003 1	Ornithopoda	Huh03	Iguanodon-like	Late Cretaceous	Fig 4A (first track)
huh 2003 2	Ornithopoda	Huh03	Caririchnium	Late Cretaceous	Fig 4B (first track)
hunt 1998 1	Ornithopoda	Hun98	Caririchnium	Early Cretaceous	Fig 3
hunt 1998 2	Ornithopoda	Hun98	Amblydactylus	Early Cretaceous	Fig 3
hunt 1998 3	Theropoda	Hun98		Early Cretaceous	Fig 3
hunt 1998 4	Theropoda	Hun98	Magnoavipes	Early Cretaceous	Fig 3
hunt 1998 5	Theropoda	Hun98		Early Cretaceous	Fig 3
Imai_2018 4a-c	Bird	Ima18	cf. Aquatilavipes ichnosp.	Early Cretaceous	Fig 4a-c
ishigaki 1989 1	Theropoda	Ish89	Eubrontes	Early Jurassic	Fig 48.1
ishigaki 1989 1b	Theropoda	Ish89	Eubrontes	Early Jurassic	Fig 48.1
ishigaki 2010 1	Theropoda	Ish10		Late Cretaceous	Fig 5 5b
ishigaki 2010 2	Theropoda	Ish10		Late Cretaceous	Fig 5 6b
Kang_2021 15_1	Extant bird	Kan21	American Avocet	Holocene	Fig 15
Kang_2021 8_1	Bird	Kan21	Ignotornis seoungjoseoi	Early Cretaceous	Fig 8 (left)
Kang_2021 8_2	Bird	Kan21	Ignotornis seoungjoseoi	Early Cretaceous	Fig 8 (right)
Kanjanavanit - LE_1	Extant bird	Volunteer contribution (Rungsrit Kanjanavanit)	Little Egret	Holocene	n/a
Kanjanavanit - LE_2	Extant bird	Volunteer contribution (Rungsrit Kanjanavanit)	Little Egret	Holocene	n/a
Kanjanavanit - RL_1	Extant bird	Volunteer contribution (Rungsrit Kanjanavanit)	River Lapwing	Holocene	n/a
kellner 2012 1	Theropoda	Kel12		Early Jurassic	Fig 5 A2 (NV/UHUL-T1-2)
kellner 2012 1b	Theropoda	Kel12		Early Jurassic	Fig 5 A2 (NV/UHUL-T1-2)
kellner 2012 2	Theropoda	Kel12		Early Jurassic	Fig 5 I1 (NV/LHLL-T1-1)
Kim_2006 5b	Bird	Kim06	Ignotornis mcconnelli	Late Cretaceous	Fig 5b
Kim_2006 5d	Bird	Kim06	Ignotornis mcconnelli	Late Cretaceous	Fig 5d
Kim_2006 5e	Bird	Kim06	Ignotornis mcconnelli	Late Cretaceous	Fig 5e
kim 2009 1	Ornithopoda	Kim09	Ornithopodichnus (invalid)	Late Cretaceous	Fig 6
kim 2009 2	Ornithopoda	Kim09	Ornithopodichnus (invalid)	Late Cretaceous	Fig 6
kim 2009 3	Ornithopoda	Kim09	Ornithopodichnus (invalid)	Late Cretaceous	Fig 6
kim 2009 4	Ornithopoda	Kim09	Ornithopodichnus (invalid)	Late Cretaceous	Fig 6
kim 2009 5	Ornithopoda	Kim09	Ornithopodichnus (invalid)	Late Cretaceous	Fig 6
kim 2009 6	Ornithopoda	Kim09	Ornithopodichnus (invalid)	Late Cretaceous	Fig 6
kim 2009 7	Ornithopoda	Kim09	Ornithopodichnus (invalid)	Late Cretaceous	Fig 6
kim 2009 8	Ornithopoda	Kim09	Ornithopodichnus (invalid)	Late Cretaceous	Fig 6
kim 2009 9	Ornithopoda	Kim09	Ornithopodichnus (invalid)	Late Cretaceous	Fig 6
kim 2009 10	Ornithopoda	Kim09	Ornithopodichnus (invalid)	Late Cretaceous	Fig 6
Kim_2012 4a_1	Bird	Kim12a	Goseongornipes markjonesi	Late Cretaceous	Fig 4a
Kim_2012 4a_2	Bird	Kim12a	Goseongornipes markjonesi	Late Cretaceous	Fig 4a
Kim_2012 7	Sauropoda	Kim12b	Brontopodus pentadactylus ichnosp. nov.	Early Cretaceous	Fig 7
Kim_2013 I-4	Bird	Kim13	Gyeongsangornipes lockleyi	Early Cretaceous	Fig 2c (track 'I-4' on slab)
kim 2016 1	Ornithopoda	Kim16	Caririchnium	Early Cretaceous	Fig 2E
kim 2016 1b	Ornithopoda	Kim16	Caririchnium	Early Cretaceous	Fig 2E
kim 2017 1	Theropoda	Kim17	Grallator	Early Cretaceous	Fig 6A (left)
kim 2017 2	Theropoda	Kim17	Asianopodus	Early Cretaceous	Fig 6E
kim 2017 3	Theropoda	Kim17	Corpulentatpus	Early Cretaceous	Fig 7B (HTD 011)
klein 2020 1	Theropoda	Kle20	Picunichnus	Late Cretaceous	Fig 2
klein 2020 2	Theropoda	Kle20	Picunichnus	Late Cretaceous	Fig 2
klein 2020 3	Theropoda	Kle20	Picunichnus	Late Cretaceous	Fig 2
Klein 2022 1	Theropoda	Kle23	Carmelopodus isp.	Middle Jurassic	Fig 21A
Klein 2022 2	Theropoda	Kle23	cf. Wildeichnus	Middle Jurassic	Fig 21B
Klein 2022 3	Theropoda	Kle23	cf. Changpeipus carbonicus	Middle Jurassic	Fig 21D
Klein 2022 4	Theropoda	Kle23	cf. Changpeipus carbonicus	Middle Jurassic	Fig 21F
Klein 2022 5	Theropoda	Kle23	cf. Changpeipus carbonicus	Middle Jurassic	Fig 21G
Klein 2022 6	Theropoda	Kle23	cf. Changpeipus carbonicus	Middle Jurassic	Fig 21H
Klein 2022 7	Theropoda	Kle23	Megalosauripus isp.	Middle Jurassic	Fig 21I
Klein 2022 8	Theropoda	Kle23	Kayentapus isp.	Middle Jurassic	Fig 21J
Klein 2022 9	Theropoda	Kle23	Grallatoridae indet.	Middle Jurassic	Fig 21K
Klein 2022 10	Theropoda	Kle23	Grallatoridae indet.	Middle Jurassic	Fig 21L
Klein 2022 11	Theropoda	Kle23	Trisauropodiscus isp.	Middle Jurassic	Fig 21M
Klein 2022 12	Ornithopoda	Kle23	Dinehichnus?	Middle Jurassic	Fig 21N
Klein 2022 13	Theropoda	Kle23		Middle Jurassic	Fig 21Q
kuban 1989 1	Theropoda	Kub89		Middle Jurassic	Fig 7.17 D
kuban 1989 2	Theropoda	Kub89		Middle Jurassic	Fig 7.17 D
kuban 1989 3	Theropoda	Kub89	Jialingpus	Late Jurassic	Fig 7.17 J
kuban 1989 4	Ornithopoda	Kub89		Late Cretaceous	Fig 7.17 K
kuban 1989 5	Ornithopoda	Kub89		Late Cretaceous	Fig 7.17 L
kuban 1989 6	Ornithopoda	Kub89		Late Cretaceous	Fig 7.17 M
kuban 1989 7	Ornithopoda	Kub89		Late Cretaceous	Fig 7.17 N
kuban 1989 8	Ornithopoda	Kub89		Late Cretaceous	Fig 7.17 P
lallensack 2015 1	Theropoda	Lal15		Late Jurassic	Fig 7 (DFMMh/FV 648)
lallensack 2015 2	Theropoda	Lal15		Late Jurassic	Fig 6 (DFMMh/FV 644)
lallensack 2015 3	Theropoda	Lal15		Late Jurassic	Fig 4-4 (DFMMh/FV 647)
lallensack 2016 1	Theropoda	Lal16		Early Cretaceous	Fig 3A
lallensack 2016 1b	Theropoda	Lal16		Early Cretaceous	Fig 3A
lallensack 2016 2	Theropoda	Lal16		Early Cretaceous	Fig 3B
lallensack 2016 2b	Theropoda	Lal16		Early Cretaceous	Fig 3B
lallensack 2016 4	Theropoda	Lal16		Early Cretaceous	Fig 3B (first)
lallensack 2016 4b	Theropoda	Lal16		Early Cretaceous	Fig 3B (first)
lallensack 2016 5	Theropoda	Lal16		Early Cretaceous	Fig 3B (second)
lallensack 2016 5b	Theropoda	Lal16		Early Cretaceous	Fig 3B (second)
lallensack 2016 6	Theropoda	Lal16		Early Cretaceous	Fig 3B (third)
lallensack 2016 7	Theropoda	Lal16		Early Cretaceous	Fig 4 (right track)
lallensack 2016 7b	Theropoda	Lal16		Early Cretaceous	Fig 4 (right track)
lallensack 2016 8	Theropoda	Lal16		Early Cretaceous	Fig 5 A
lallensack 2016 9	Theropoda	Lal16		Early Cretaceous	Fig 5 B
lallensack 2016 10	Theropoda	Lal16		Early Cretaceous	Fig 5 C
lallensack 2016 11	Theropoda	Lal16		Early Cretaceous	Fig 5 D
lallensack 2016 12	Theropoda	Lal16		Early Cretaceous	Fig 5 E
lallensack 2016 13	Theropoda	Lal16		Early Cretaceous	Fig 5 F
lallensack 2016 14	Theropoda	Lal16		Early Cretaceous	Fig 5 G
lallensack 2016 15	Theropoda	Lal16		Early Cretaceous	Fig 5 H
lallensack 2016 16	Theropoda	Lal16		Early Cretaceous	Fig 5 I
lallensack 2016 17	Theropoda	Lal16		Early Cretaceous	Fig 5 J
lallensack 2016 18	Theropoda	Lal16		Early Cretaceous	Fig 5 K
lallensack 2016 19	Theropoda	Lal16		Early Cretaceous	Fig 5 L
lallensack 2016 20	Theropoda	Lal16		Early Cretaceous	Fig 5 M
lallensack 2016 21	Ornithopoda	Lal16		Early Cretaceous	Fig 7
lallensack 2016 21b	Ornithopoda	Lal16		Early Cretaceous	Fig 7
lallensack 2016 22	Ornithopoda	Lal16		Early Cretaceous	Fig 7
lallensack 2016 22b	Ornithopoda	Lal16		Early Cretaceous	Fig 7
lallensack 2016 23	Ornithopoda	Lal16		Early Cretaceous	Fig 7
lallensack 2016 23b	Ornithopoda	Lal16		Early Cretaceous	Fig 7
lallensack 2016 24	Ornithopoda	Lal16		Early Cretaceous	Fig 7
lallensack 2016 24b	Ornithopoda	Lal16		Early Cretaceous	Fig 7
lallensack 2016 25	Ornithopoda	Lal16		Early Cretaceous	Fig 7
lallensack 2016 25b	Ornithopoda	Lal16		Early Cretaceous	Fig 7
lallensack 2016 26	Ornithopoda	Lal16		Early Cretaceous	Fig 7
lallensack 2016 26b	Ornithopoda	Lal16		Early Cretaceous	Fig 7
lallensack 2016 27	Ornithopoda	Lal16		Early Cretaceous	Fig 7
lallensack 2016 27b	Ornithopoda	Lal16		Early Cretaceous	Fig 7
lallensack 2016 28	Ornithopoda	Lal16		Early Cretaceous	Fig 7
lallensack 2016 28b	Ornithopoda	Lal16		Early Cretaceous	Fig 7
lallensack 2016 29	Ornithopoda	Lal16		Early Cretaceous	Fig 7
lallensack 2016 29b	Ornithopoda	Lal16		Early Cretaceous	Fig 7
lallensack 2016 30	Ornithopoda	Lal16		Early Cretaceous	Fig 7
lallensack 2016 30b	Ornithopoda	Lal16		Early Cretaceous	Fig 7
lallensack 2016 31	Ornithopoda	Lal16		Early Cretaceous	Fig 7
lallensack 2016 31b	Ornithopoda	Lal16		Early Cretaceous	Fig 7
lallensack 2016 32	Ornithopoda	Lal16		Early Cretaceous	Fig 7
lallensack 2016 32b	Ornithopoda	Lal16		Early Cretaceous	Fig 7
lallensack 2016 33	Ornithopoda	Lal16		Early Cretaceous	Fig 7
lallensack 2016 33b	Ornithopoda	Lal16		Early Cretaceous	Fig 7
lallensack 2016 34	Ornithopoda	Lal16		Early Cretaceous	Fig 7
lallensack 2016 34b	Ornithopoda	Lal16		Early Cretaceous	Fig 7
lallensack 2016 35	Ornithopoda	Lal16		Early Cretaceous	Fig 7
lallensack 2016 35b	Ornithopoda	Lal16		Early Cretaceous	Fig 7
lallensack 2016 36	Ornithopoda	Lal16		Early Cretaceous	Fig 7
lallensack 2016 36b	Ornithopoda	Lal16		Early Cretaceous	Fig 7
lallensack 2016 37	Ornithopoda	Lal16		Early Cretaceous	Fig 7
lallensack 2016 37b	Ornithopoda	Lal16		Early Cretaceous	Fig 7
lallensack 2016 38	Theropoda	Lal16		Early Cretaceous	Fig 6
lallensack 2016 38b	Theropoda	Lal16		Early Cretaceous	Fig 6
lallensack 2016 39	Theropoda	Lal16		Early Cretaceous	Fig 6
lallensack 2016 40	Theropoda	Lal16		Early Cretaceous	Fig 6
lallensack 2016 41	Theropoda	Lal16		Early Cretaceous	Fig 6
lallensack 2016 42	Theropoda	Lal16		Early Cretaceous	Fig 6
lallensack 2016 43	Theropoda	Lal16		Early Cretaceous	Fig 6
lallensack 2016 44	Theropoda	Lal16		Early Cretaceous	Fig 6
lallensack 2016 45	Theropoda	Lal16		Early Cretaceous	Fig 6
lallensack 2022 pizza overhang 01	Theropoda	Lal22a		Early Jurassic	n/a	https://doi.org/10.6084/m9.figshare.20398815.v1
lallensack 2022 pizza overhang 02	Theropoda	Lal22a		Early Jurassic	n/a	https://doi.org/10.6084/m9.figshare.20398815.v1
lallensack 2022 pizza overhang 03	Theropoda	Lal22a		Early Jurassic	n/a	https://doi.org/10.6084/m9.figshare.20398815.v1
lallensack 2022 pizza overhang 04	Theropoda	Lal22a		Early Jurassic	n/a	https://doi.org/10.6084/m9.figshare.20398815.v1
lallensack 2022 pizza overhang 05	Theropoda	Lal22a		Early Jurassic	n/a	https://doi.org/10.6084/m9.figshare.20398815.v1
lallensack 2022 pizza overhang 06	Theropoda	Lal22a		Early Jurassic	n/a	https://doi.org/10.6084/m9.figshare.20398815.v1
lallensack 2022 pizza overhang 07	Theropoda	Lal22a		Early Jurassic	n/a	https://doi.org/10.6084/m9.figshare.20398815.v1
lallensack 2022 pizza overhang 08	Theropoda	Lal22a		Early Jurassic	n/a	https://doi.org/10.6084/m9.figshare.20398815.v1
lallensack 2022 pizza overhang 09	Theropoda	Lal22a		Early Jurassic	n/a	https://doi.org/10.6084/m9.figshare.20398815.v1
lallensack 2022 pizza overhang 10	Theropoda	Lal22a		Early Jurassic	n/a	https://doi.org/10.6084/m9.figshare.20398815.v1
lallensack 2022 pizza overhang 11	Theropoda	Lal22a		Early Jurassic	n/a	https://doi.org/10.6084/m9.figshare.20398815.v1
lallensack 2022 pizza overhang 12	Theropoda	Lal22a		Early Jurassic	n/a	https://doi.org/10.6084/m9.figshare.20398815.v1
lallensack 2022 pizza overhang 13	Theropoda	Lal22a		Early Jurassic	n/a	https://doi.org/10.6084/m9.figshare.20398815.v1
lallensack 2022 pizza overhang 14	Theropoda	Lal22a		Early Jurassic	n/a	https://doi.org/10.6084/m9.figshare.20398815.v1
lallensack 2022 pizza overhang 15	Theropoda	Lal22a		Early Jurassic	n/a	https://doi.org/10.6084/m9.figshare.20398815.v1
lallensack 2022 pizza overhang 16	Theropoda	Lal22a		Early Jurassic	n/a	https://doi.org/10.6084/m9.figshare.20398815.v1
lallensack 2022 pizza overhang 17	Theropoda	Lal22a		Early Jurassic	n/a	https://doi.org/10.6084/m9.figshare.20398815.v1
lallensack 2022 pizza overhang 18	Theropoda	Lal22a		Early Jurassic	n/a	https://doi.org/10.6084/m9.figshare.20398815.v1
lallensack 2022 pizza overhang 19	Theropoda	Lal22a		Early Jurassic	n/a	https://doi.org/10.6084/m9.figshare.20398815.v1
lallensack 2022 pizza overhang 20	Theropoda	Lal22a		Early Jurassic	n/a	https://doi.org/10.6084/m9.figshare.20398815.v1
lallensack 2022 pizza overhang 21	Theropoda	Lal22a		Early Jurassic	n/a	https://doi.org/10.6084/m9.figshare.20398815.v1
lallensack 2022 pizza overhang 22	Theropoda	Lal22a		Early Jurassic	n/a	https://doi.org/10.6084/m9.figshare.20398815.v1
lallensack 2022 pizza overhang 23	Theropoda	Lal22a		Early Jurassic	n/a	https://doi.org/10.6084/m9.figshare.20398815.v1
lallensack 2022 pizza overhang 24	Theropoda	Lal22a		Early Jurassic	n/a	https://doi.org/10.6084/m9.figshare.20398815.v1
lallensack 2022 pizza overhang 25	Theropoda	Lal22a		Early Jurassic	n/a	https://doi.org/10.6084/m9.figshare.20398815.v1
lallensack 2022 pizza overhang 26	Theropoda	Lal22a		Early Jurassic	n/a	https://doi.org/10.6084/m9.figshare.20398815.v1
lallensack 2022 pizza overhang 27	Theropoda	Lal22a		Early Jurassic	n/a	https://doi.org/10.6084/m9.figshare.20398815.v1
lallensack 2022 pizza overhang 28	Theropoda	Lal22a		Early Jurassic	n/a	https://doi.org/10.6084/m9.figshare.20398815.v1
lallensack 2022 pizza overhang 29	Theropoda	Lal22a		Early Jurassic	n/a	https://doi.org/10.6084/m9.figshare.20398815.v1
lallensack 2022 pizza overhang 30	Theropoda	Lal22a		Early Jurassic	n/a	https://doi.org/10.6084/m9.figshare.20398815.v1
lallensack 2022 pizza overhang 31	Theropoda	Lal22a		Early Jurassic	n/a	https://doi.org/10.6084/m9.figshare.20398815.v1
lallensack 2022 pizza overhang 32	Theropoda	Lal22a		Early Jurassic	n/a	https://doi.org/10.6084/m9.figshare.20398815.v1
lallensack 2022 pizza overhang 33	Theropoda	Lal22a		Early Jurassic	n/a	https://doi.org/10.6084/m9.figshare.20398815.v1
lallensack 2022 pizza overhang 34	Theropoda	Lal22a		Early Jurassic	n/a	https://doi.org/10.6084/m9.figshare.20398815.v1
lallensack 2022 pizza rockfall 1	Theropoda	Lal22a		Early Jurassic	n/a	https://doi.org/10.6084/m9.figshare.20398815.v1
lallensack 2022 pizza rockfall 2	Theropoda	Lal22a		Early Jurassic	n/a	https://doi.org/10.6084/m9.figshare.20398815.v1
lallensack 2022 pizza rockfall 3	Theropoda	Lal22a		Early Jurassic	n/a	https://doi.org/10.6084/m9.figshare.20398815.v1
lallensack 2022 pizza rockfall 4	Theropoda	Lal22a		Early Jurassic	n/a	https://doi.org/10.6084/m9.figshare.20398815.v1
lallensack 2022 pizza rockfall 5	Theropoda	Lal22a		Early Jurassic	n/a	https://doi.org/10.6084/m9.figshare.20398815.v1
lallensack 2022 pizza rockfall 6	Theropoda	Lal22a		Early Jurassic	n/a	https://doi.org/10.6084/m9.figshare.20398815.v1
lallensack 2022 pizza rockfall 7	Theropoda	Lal22a		Early Jurassic	n/a	https://doi.org/10.6084/m9.figshare.20398815.v1
lallensack 2022 pizza rockfall 8	Theropoda	Lal22a		Early Jurassic	n/a	https://doi.org/10.6084/m9.figshare.20398815.v1
lallensack 2022 pizza rockfall 9	Theropoda	Lal22a		Early Jurassic	n/a	https://doi.org/10.6084/m9.figshare.20398815.v1
lallensack 2022 pizza rockfall 10	Theropoda	Lal22a		Early Jurassic	n/a	https://doi.org/10.6084/m9.figshare.20398815.v1
lallensack 2022 pizza rockfall 11	Theropoda	Lal22a		Early Jurassic	n/a	https://doi.org/10.6084/m9.figshare.20398815.v1
lallensack 2022 pizza rockfall 12	Theropoda	Lal22a		Early Jurassic	n/a	https://doi.org/10.6084/m9.figshare.20398815.v1
lallensack 2022 pizza rockfall 13	Theropoda	Lal22a		Early Jurassic	n/a	https://doi.org/10.6084/m9.figshare.20398815.v1
lallensack 2022 pizza rockfall 14	Theropoda	Lal22a		Early Jurassic	n/a	https://doi.org/10.6084/m9.figshare.20398815.v1
lallensack 2022 pizza rockfall 15	Theropoda	Lal22a		Early Jurassic	n/a	https://doi.org/10.6084/m9.figshare.20398815.v1
lallensack 2022 pizza rockfall 16	Theropoda	Lal22a		Early Jurassic	n/a	https://doi.org/10.6084/m9.figshare.20398815.v1
lallensack 2022 pizza rockfall 17	Theropoda	Lal22a		Early Jurassic	n/a	https://doi.org/10.6084/m9.figshare.20398815.v1
lallensack 2022 pizza rockfall 18	Theropoda	Lal22a		Early Jurassic	n/a	https://doi.org/10.6084/m9.figshare.20398815.v1
lallensack 2022 pizza rockfall 19	Theropoda	Lal22a		Early Jurassic	n/a	https://doi.org/10.6084/m9.figshare.20398815.v1
lallensack 2022 pizza rockfall 20	Theropoda	Lal22a		Early Jurassic	n/a	https://doi.org/10.6084/m9.figshare.20398815.v1
lallensack 2022 pizza rockfall 21	Theropoda	Lal22a		Early Jurassic	n/a	https://doi.org/10.6084/m9.figshare.20398815.v1
lallensack 2022 pizza rockfall 22	Theropoda	Lal22a		Early Jurassic	n/a	https://doi.org/10.6084/m9.figshare.20398815.v1
lallensack 2022 pizza rockfall 23	Theropoda	Lal22a		Early Jurassic	n/a	https://doi.org/10.6084/m9.figshare.20398815.v1
lallensack 2022 pizza rockfall 24	Theropoda	Lal22a		Early Jurassic	n/a	https://doi.org/10.6084/m9.figshare.20398815.v1
lallensack 2022 pizza rockfall 25	Theropoda	Lal22a		Early Jurassic	n/a	https://doi.org/10.6084/m9.figshare.20398815.v1
lallensack 2022 pizza rockfall 26	Theropoda	Lal22a		Early Jurassic	n/a	https://doi.org/10.6084/m9.figshare.20398815.v1
lallensack 2022 pizza rockfall 27	Theropoda	Lal22a		Early Jurassic	n/a	https://doi.org/10.6084/m9.figshare.20398815.v1
lallensack 2022 pizza rockfall 28	Theropoda	Lal22a		Early Jurassic	n/a	https://doi.org/10.6084/m9.figshare.20398815.v1
lallensack 2022 pizza rockfall 29	Theropoda	Lal22a		Early Jurassic	n/a	https://doi.org/10.6084/m9.figshare.20398815.v1
lallensack 2022 pizza rockfall 30	Theropoda	Lal22a		Early Jurassic	n/a	https://doi.org/10.6084/m9.figshare.20398815.v1
lallensack 2022 pizza rockfall 31	Theropoda	Lal22a		Early Jurassic	n/a	https://doi.org/10.6084/m9.figshare.20398815.v1
lallensack 2022 pizza rockfall 32	Theropoda	Lal22a		Early Jurassic	n/a	https://doi.org/10.6084/m9.figshare.20398815.v1
lallensack 2022 pizza rockfall 33	Theropoda	Lal22a		Early Jurassic	n/a	https://doi.org/10.6084/m9.figshare.20398815.v1
lallensack 2022 pizza rockfall 34	Theropoda	Lal22a		Early Jurassic	n/a	https://doi.org/10.6084/m9.figshare.20398815.v1
lallensack 2022 pizza rockfall 35	Theropoda	Lal22a		Early Jurassic	n/a	https://doi.org/10.6084/m9.figshare.20398815.v1
lallensack 2022 pizza rockfall 36	Theropoda	Lal22a		Early Jurassic	n/a	https://doi.org/10.6084/m9.figshare.20398815.v1
lallensack 2022 pizza rockfall 37	Theropoda	Lal22a		Early Jurassic	n/a	https://doi.org/10.6084/m9.figshare.20398815.v1
lallensack 2022 pizza rockfall 38	Theropoda	Lal22a		Early Jurassic	n/a	https://doi.org/10.6084/m9.figshare.20398815.v1
lallensack 2022 pizza rockfall 39	Theropoda	Lal22a		Early Jurassic	n/a	https://doi.org/10.6084/m9.figshare.20398815.v1
lallensack 2022 pizza rockfall 40	Theropoda	Lal22a		Early Jurassic	n/a	https://doi.org/10.6084/m9.figshare.20398815.v1
lallensack 2022 pizza rockfall 41	Theropoda	Lal22a		Early Jurassic	n/a	https://doi.org/10.6084/m9.figshare.20398815.v1
lallensack 2022 pizza rockfall 42	Theropoda	Lal22a		Early Jurassic	n/a	https://doi.org/10.6084/m9.figshare.20398815.v1
lallensack 2022 pizza rockfall 43	Theropoda	Lal22a		Early Jurassic	n/a	https://doi.org/10.6084/m9.figshare.20398815.v1
lallensack 2022 pizza rockfall 44	Theropoda	Lal22a		Early Jurassic	n/a	https://doi.org/10.6084/m9.figshare.20398815.v1
lallensack 2022 pizza rockfall 45	Theropoda	Lal22a		Early Jurassic	n/a	https://doi.org/10.6084/m9.figshare.20398815.v1
lallensack 2022 Ardley 1	Theropoda	Lal22b		Middle Jurassic	n/a	Oxford Museum of Natural History specimen
lallensack 2022 Ardley 2	Theropoda	Lal22b		Middle Jurassic	n/a	Oxford Museum of Natural History specimen
lallensack 2022 Ardley 3	Theropoda	Lal22b		Middle Jurassic	n/a	Oxford Museum of Natural History specimen
lallensack 2022 Copper Ridge	Theropoda	Lal22b		Late Jurassic	n/a	https://doi.org/10.6084/m9.figshare.20397501.v1
lallensack 2022 Hannover slab 1	Ornithopoda	Lal22b		Early Cretaceous	n/a	https://doi.org/10.6084/m9.figshare.20397501.v1
lallensack 2022 Hannover slab 2	Ornithopoda	Lal22b		Early Cretaceous	n/a	https://doi.org/10.6084/m9.figshare.20397501.v1
lallensack 2022 Hannover slab 3	Ornithopoda	Lal22b		Early Cretaceous	n/a	https://doi.org/10.6084/m9.figshare.20397501.v1
lallensack 2022 Hannover slab 4	Ornithopoda	Lal22b		Early Cretaceous	n/a	https://doi.org/10.6084/m9.figshare.20397501.v1
lallensack 2022 Eubrontes-munich 1	Theropoda	Lal22c		Late Triassic	first track	https://doi.org/10.6084/m9.figshare.20397501.v1
lallensack 2022 Eubrontes-munich 2	Theropoda	Lal22c		Late Triassic	second track	https://doi.org/10.6084/m9.figshare.20397501.v1
lallensack 2022 1	Theropoda	Lal22c		Late Cretaceous	Fig 2a
lallensack 2022 T3-2015 1	Theropoda	Lal22d		Early Cretaceous	n/a	https://doi.org/10.6084/m9.figshare.20395419.v1
lallensack 2022 T3-2015 2	Theropoda	Lal22d		Early Cretaceous	n/a	https://doi.org/10.6084/m9.figshare.20395419.v1
lallensack 2022 T3-2015 3	Theropoda	Lal22d		Early Cretaceous	n/a	https://doi.org/10.6084/m9.figshare.20395419.v1
le loeuff 1999 1	Stegosauria	LeL99	Stegopodus	Early Jurassic	n/a
le loeuff 1999 10	Stegosauria	LeL99	Stegopodus	Early Jurassic	n/a
le loeuff 1999 11	Stegosauria	LeL99	Stegopodus	Early Jurassic	n/a
le loeuff 1999 12	Stegosauria	LeL99	Stegopodus	Early Jurassic	n/a
le loeuff 1999 2	Stegosauria	LeL99	Stegopodus	Early Jurassic	n/a
le loeuff 1999 3	Stegosauria	LeL99	Stegopodus	Early Jurassic	n/a
le loeuff 1999 4	Stegosauria	LeL99	Stegopodus	Early Jurassic	n/a
le loeuff 1999 5	Stegosauria	LeL99	Stegopodus	Early Jurassic	n/a
le loeuff 1999 6	Stegosauria	LeL99	Stegopodus	Early Jurassic	n/a
le loeuff 1999 7	Stegosauria	LeL99	Stegopodus	Early Jurassic	n/a
le loeuff 1999 8	Stegosauria	LeL99	Stegopodus	Early Jurassic	n/a
le loeuff 1999 9	Stegosauria	LeL99	Stegopodus	Early Jurassic	n/a
Lee_2018 4a	Ornithopoda	Lee18	?	Early Cretaceous	Fig 4a
Lee_2018 4b	Ornithopoda	Lee18	?	Early Cretaceous	Fig 4b
leonardi 1980 1	Theropoda	Leo80	Megalosauripus isp.	Early Cretaceous	Fig 1
leonardi 1980 2	Theropoda	Leo80	Megalosauripus isp.	Early Cretaceous	Fig 2
leonardi 1980 3	Theropoda	Leo80	Megalosauripus isp.	Early Cretaceous	Fig 6 (lowest)
leonardi 1980 4	Theropoda	Leo80		Early Cretaceous	Fig 11
leonardi 1980 5	Theropoda	Leo80		Early Cretaceous	Fig 4
leonardi 2004 1	Theropoda	Leo04		Early Cretaceous	Fig 4A
leonardi 2021 4-10 1	Theropoda	Leo21a		Early Cretaceous	Fig 4-10
leonardi 2021 4-10 2	Theropoda	Leo21a		Early Cretaceous	Fig 4-10
leonardi 2021 4-10 3	Theropoda	Leo21a		Early Cretaceous	Fig 4-10
leonardi 2021 4-10 4	Theropoda	Leo21a		Early Cretaceous	Fig 4-10
leonardi 2021 4-10 5	Theropoda	Leo21a		Early Cretaceous	Fig 4-10
leonardi 2021 4-10 6	Theropoda	Leo21a		Early Cretaceous	Fig 4-10
leonardi 2021 4-10 7	Theropoda	Leo21a		Early Cretaceous	Fig 4-10
leonardi 2021 4-10 8	Theropoda	Leo21a		Early Cretaceous	Fig 4-10
leonardi 2021 4-10 9	Theropoda	Leo21a		Early Cretaceous	Fig 4-10
leonardi 2021 4-10 10	Theropoda	Leo21a		Early Cretaceous	Fig 4-10
leonardi 2021 4-10 11	Theropoda	Leo21a		Early Cretaceous	Fig 4-10
leonardi 2021 4-10 12	Theropoda	Leo21a		Early Cretaceous	Fig 4-10
leonardi 2021 4-10 13	Theropoda	Leo21a		Early Cretaceous	Fig 4-10
leonardi 2021 4-10 14	Theropoda	Leo21a		Early Cretaceous	Fig 4-10
leonardi 2021 ANEN 1	Theropoda	Leo21a		Early Cretaceous	Fig 4-8
leonardi 2021 ANEN 2	Theropoda	Leo21a		Early Cretaceous	Fig 4-8
leonardi 2021 ANEN 3	Theropoda	Leo21a		Early Cretaceous	Fig 4-8
leonardi 2021 ANEN 4	Theropoda	Leo21a		Early Cretaceous	Fig 4-8
leonardi 2021 ANEN 5	Theropoda	Leo21a		Early Cretaceous	Fig 4-8
leonardi 2021 ANEN 6	Theropoda	Leo21a		Early Cretaceous	Fig 4-8
leonardi 2021 ANEN 7	Theropoda	Leo21a		Early Cretaceous	Fig 4-8
leonardi 2021 ANEN 8	Theropoda	Leo21a		Early Cretaceous	Fig 4-8
leonardi 2021 ANEN 9	Theropoda	Leo21a		Early Cretaceous	Fig 4-8
leonardi 2021 ANEN 10	Theropoda	Leo21a		Early Cretaceous	Fig 4-8
leonardi 2021 ANEN 12	Theropoda	Leo21a		Early Cretaceous	Fig 4-8
leonardi 2021 ANEN 13	Theropoda	Leo21a		Early Cretaceous	Fig 4-8
leonardi 2021 ANEN 14	Theropoda	Leo21a		Early Cretaceous	Fig 4-8
leonardi 2021 ANEN 15	Theropoda	Leo21a		Early Cretaceous	Fig 4-8
leonardi 2021 ANEN 16	Theropoda	Leo21a		Early Cretaceous	Fig 4-8
leonardi 2021 ANEN 18	Theropoda	Leo21a		Early Cretaceous	Fig 4-8
leonardi 2021 ANEN 19	Theropoda	Leo21a		Early Cretaceous	Fig 4-8
leonardi 2021 ANEN 20	Theropoda	Leo21a		Early Cretaceous	Fig 4-8
leonardi 2021 SOCA 1	Theropoda	Leo21a		Early Cretaceous	Fig 4.22 SOCA 42
leonardi 2021 SOCA 2	Ornithopoda	Leo21a		Early Cretaceous	Fig 4.22 SOCA 43
leonardi 2021 SOCA 3	Ornithopoda	Leo21a		Early Cretaceous	Fig 4.22 SOCA 43
leonardi 2021 SOCA 4	Ornithopoda	Leo21a		Early Cretaceous	Fig 4.22 SOCA 43
leonardi 2021 SOCA 5	Theropoda	Leo21a		Early Cretaceous	Fig 4.22 SOCA 33
leonardi 2021 SOCA 6	Theropoda	Leo21a		Early Cretaceous	Fig 4.22 SOCA 492
leonardi 2021 SOCA 7	Theropoda	Leo21a		Early Cretaceous	Fig 4.22 SOCA 49
leonardi 2021 SOCA 8	Theropoda	Leo21a		Early Cretaceous	Fig 4.22 SOCA 44
leonardi 2021 SOCA 9	Theropoda	Leo21a		Early Cretaceous	Fig 4.22 SOCA 44
leonardi 2021 SOCA 10	Ornithopoda	Leo21a		Early Cretaceous	Fig 4.22 SOCA 46
leonardi 2021 SOCA 11	Ornithopoda	Leo21a		Early Cretaceous	Fig 4.22 SOCA 46
leonardi 2021 SOCA 12	Theropoda	Leo21a		Early Cretaceous	Fig 4.22 SOCA 45
leonardi 2021 SOCA 13	Theropoda	Leo21a		Early Cretaceous	Fig 4.22 SOCA 45
leonardi 2021 SOCA 14	Theropoda	Leo21a		Early Cretaceous	Fig 4.26 SOCA 48
leonardi 2021 SOCA 15	Theropoda	Leo21a		Early Cretaceous	Fig 4.26 SOCA 493
leonardi 2021 SOCA 16	Theropoda	Leo21a		Early Cretaceous	Fig 4.26 SOCA 493
leonardi 2021 SOCA 17	Theropoda	Leo21a		Early Cretaceous	Fig 4.26 SOCA 57 BIS
leonardi 2021 SOCA 18	Theropoda	Leo21a		Early Cretaceous	Fig 4.26 SOCA 57 BIS
leonardi 2021 SOCA 19	Theropoda	Leo21a		Early Cretaceous	Fig 4.26 SOCA 51 BIS
leonardi 2021 SOCA 20	Theropoda	Leo21a		Early Cretaceous	Fig 4.26 SOCA 71
leonardi 2021 SOCA 22	Theropoda	Leo21a		Early Cretaceous	Fig 4.26 SOCA 92
leonardi 2021 SOCA 23	Theropoda	Leo21a		Early Cretaceous	Fig 4.26 SOCA 76
leonardi 2021 SOCA 24	Theropoda	Leo21a		Early Cretaceous	Fig 4.26 SOCA 75
leonardi 2021 SOCA 25	Theropoda	Leo21a		Early Cretaceous	Fig 4.32 SOCA 91
leonardi 2021 SOCA 27	Theropoda	Leo21a		Early Cretaceous	Fig 4.32 SOCA 1370
leonardi 2021 SOCA 28	Theropoda	Leo21a		Early Cretaceous	Fig 4.32 SOCA 98
leonardi 2021 SOCA 29	Theropoda	Leo21a		Early Cretaceous	Fig 4.32 SOCA 993
leonardi 2021 SOCA 30	Theropoda	Leo21a		Early Cretaceous	Fig 4.32 SOCA 993
leonardi 2021 SOCA 31	Theropoda	Leo21a		Early Cretaceous	Fig 4.32 SOCA 991
leonardi 2021 SOCA 32	Theropoda	Leo21a		Early Cretaceous	Fig 4.35 SOCA 13217
leonardi 2021 SOCA 33	Theropoda	Leo21a		Early Cretaceous	Fig 4.44 SOCA
leonardi 2021 SOCA 34	Theropoda	Leo21a		Early Cretaceous	Fig 4.44 SOCA
leonardi 2021 SOCA 35	Theropoda	Leo21a		Early Cretaceous	Fig 4.44 SOCA
leonardi 2021 SOCA 36	Theropoda	Leo21a		Early Cretaceous	Fig 4.44 SOCA
leonardi 2021 SOCA 37	Theropoda	Leo21a		Early Cretaceous	Fig 4.44 SOCA
leonardi 2021 SOCA 38	Theropoda	Leo21a		Early Cretaceous	Fig 4.44 SOCA
leonardi 2021 SOCA 39	Theropoda	Leo21a		Early Cretaceous	Fig 4.44 SOCA
leonardi 2021 SOCA 40	Theropoda	Leo21a		Early Cretaceous	Fig 4.44 SOCA
leonardi 2021 SOCA 41	Theropoda	Leo21a		Early Cretaceous	Fig 4.44 SOCA
leonardi 2021 SOCA 42	Theropoda	Leo21a		Early Cretaceous	Fig 4.44 SOCA
leonardi 2021 SOCA 43	Theropoda	Leo21a		Early Cretaceous	Fig 4.44 SOCA
leonardi 2021 SOCA 44	Theropoda	Leo21a		Early Cretaceous	Fig 4.44 SOCA
leonardi 2021 SOCA 45	Theropoda	Leo21a		Early Cretaceous	Fig 4.44 SOCA
leonardi 2021 SOCA 46	Theropoda	Leo21a		Early Cretaceous	Fig 4.44 SOCA
leonardi 2021 SOCA 47	Theropoda	Leo21a		Early Cretaceous	Fig 4.44 SOCA
leonardi 2021 SOCA 48	Theropoda	Leo21a		Early Cretaceous	Fig 4.44 SOCA
leonardi 2021 SOCA 49	Theropoda	Leo21a		Early Cretaceous	Fig 4.44 SOCA
leonardi 2021 SOCA 50	Theropoda	Leo21a		Early Cretaceous	Fig 4.44 SOCA
leonardi 2021 SOCA 51	Theropoda	Leo21a		Early Cretaceous	Fig 4.44 SOCA
leonardi 2021 SOCA 52	Theropoda	Leo21a		Early Cretaceous	Fig 4.44 SOCA
leonardi 2021 SOCA 53	Theropoda	Leo21a		Early Cretaceous	Fig 4.55 SOCA 9931
leonardi 2021 SOCA 55	Theropoda	Leo21a		Early Cretaceous	Fig 4.55 SOCA 13498
leonardi 2021 SOCA 57	Theropoda	Leo21a		Early Cretaceous	Fig 4.55 SOCA 13499
leonardi 2021 SOFB 1	Theropoda	Leo21a		Early Cretaceous	Fig 4.111 SOFB 3
leonardi 2021 SOSL 1	Theropoda	Leo21a		Early Cretaceous	Fig 4.93 SOSL 42
leonardi 2021 SOSL 2	Theropoda	Leo21a		Early Cretaceous	Fig 4.93 SOSL 42
leonardi 2021 SOSL 3	Theropoda	Leo21a		Early Cretaceous	Fig 4.93 SOSL 497
leonardi 2021 SOSL 4	Theropoda	Leo21a		Early Cretaceous	Fig 4.93 SOSL 497
leonardi 2021 SOSL 5	Theropoda	Leo21a		Early Cretaceous	Fig 4.93 SOSL 49995
leonardi 2021b 1	Ornithopoda	Leo21b		Early Cretaceous	Fig 4
leonardi 2021b 2	Ornithopoda	Leo21b		Early Cretaceous	Fig 4
leonardi 2021b 3	Ornithopoda	Leo21b		Early Cretaceous	Fig 4
leonardi 2021b 4	Ornithopoda	Leo21b		Early Cretaceous	Fig 4
Li_2005 3b	Bird	Li05	Shandongornipes muxiai	Early Cretaceous	Fig 3b
Li_2005 3d	Bird	Li05	Shandongornipes muxiai	Early Cretaceous	Fig 3d
Li_2005 3e	Bird	Li05	Shandongornipes muxiai	Early Cretaceous	Fig 3e
li 2011 1	Theropoda	Li11	Corpulentapus (from type trackway)	Early Cretaceous	Fig 6C
li 2011 2	Theropoda	Li11	Corpulentapus (from type trackway)	Early Cretaceous	Fig 7
li 2011 3	Theropoda	Li11	Corpulentapus (from type trackway)	Early Cretaceous	Fig 7
li 2011 4	Theropoda	Li11	Corpulentapus (from type trackway)	Early Cretaceous	Fig 7
li 2011 5	Theropoda	Li11	Corpulentapus (from type trackway)	Early Cretaceous	Fig 7
li 2012 2	Ornithopoda	Li12	Shenmuichnus	Late Triassic	Fig 12A (right)
li 2012 5	Ornithopoda	Li12	Shenmuichnus	Late Triassic	Fig 12
li 2015 1	Ornithopoda	Li15		Early Cretaceous	Fig 5B (second track)
li 2015 2	Ornithopoda	Li15		Early Cretaceous	Fig 6A (right, second track)
li 2015 3	Theropoda	Li15	Asianopodus	Early Cretaceous	Fig 13 T1 (track 2)
li 2015 4	Ornithopoda	Li15		Early Cretaceous	Fig 18 (bottom, first track)
li 2015 4b	Ornithopoda	Li15		Early Cretaceous	Fig 18 (bottom, first track)
li 2015b 1	Theropoda	Lal22b	Asianopodus	Early Cretaceous	Fig 101 (p. 122)
li 2015b 2	Theropoda	Lal22b	Corpulentapus	Cretaceous	Fig 131 (p. 154)
li 2015b 3	Ornithopoda	Lal22b	Sinoichnites	Late Jurassic	Fig 142 (p. 169)
li 2021 1	Theropoda	Li21		Early Jurassic	Fig 7A
li 2021 2	Theropoda	Li21		Early Jurassic	Fig 7C
li 2021 3	Theropoda	Li21	Grallator	Middle Jurassic	Fig 7D
li 2021 4	Theropoda	Li21	Kayentapus	Early Jurassic	Fig 7F
Li_2023 DWX2-5	Ornithopoda	Li23	Hadrosauropodus isp.	Late Cretaceous	Fig 2c
Li_2023 DWX2-7	Ornithopoda	Li23	Hadrosauropodus isp.	Late Cretaceous	Fig 2d
Li_2023 DWX4-1	Ornithopoda	Li23	Hadrosauropodus isp.	Late Cretaceous	Fig 2e
lim 2012 1	Ornithopoda	Lim12	Caririchnium	Mid Cretaceous	Fig 2
Linares Montes_2021 10a	Bird	Lin23	Aviadactyla vialovi	Early Oligocene	Fig 10a
Linares Montes_2021 10b	Bird	Lin23	Aviadactyla vialovi	Early Oligocene	Fig 10b
Linares Montes_2021 10c	Bird	Lin23	Aviadactyla vialovi	Early Oligocene	Fig 10c
Linares Montes_2021 10d	Bird	Lin23	Aviadactyla vialovi	Early Oligocene	Fig 10d
lingham-soliar 2003 1	Theropoda	Lin03		Middle Jurassic	Fig 2a
lingham-soliar 2003 2	Theropoda	Lin03		Middle Jurassic	Fig 2a
lingham-soliar 2003 3	Theropoda	Lin03		Middle Jurassic	Fig 2a
lingham-soliar 2003 4	Theropoda	Lin03		Middle Jurassic	Fig 2a
lingham-soliar 2003 5	Theropoda	Lin03		Middle Jurassic	Fig 2b
lockley 1987 1	Ornithopoda	Loc87		Late Cretaceous	Fig 5D (track 7)
lockley 1987 2	Ornithopoda	Loc87	Caririchnium	Late Cretaceous	Fig 5A (track 1)
lockley 1994 1	Theropoda	Loc94a	Tyrannosauripus	Late Cretaceous	Fig 2
lockley 1994 1b	Theropoda	Loc94a	Tyrannosauripus	Late Cretaceous	Fig 2
Lockley_1994 6	Sauropoda	Loc94b	Brontopodus birdi	Early Cretaceous	Fig 6e
lockley 1995 4	Ornithopoda	Loc95	Anomoepus	Early Jurassic	Fig 4.10
lockley 1995 5	Ornithopoda	Loc95	Anomoepus	Early Jurassic	Fig 4.10
lockley 1995 6	Ornithopoda	Loc95	Anomoepus	Early Jurassic	Fig 4.10
lockley 1995 7	Ornithopoda	Loc95	Anomoepus	Early Jurassic	Fig 4.10
lockley 1995 8	Ornithopoda	Loc95	Anomoepus	Early Jurassic	Fig 4.10
lockley 1995 9	Ornithopoda	Loc95	Anomoepus	Early Jurassic	Fig 4.10
lockley 1995 10	Ornithopoda	Loc95	Anomoepus	Early Jurassic	Fig 4.10
lockley 1995 11	Ornithopoda	Loc95	Anomoepus	Early Jurassic	Fig 4.10
lockley 1996 1	Theropoda	Loc96	Grallator	Late Triassic	Fig 9 (upper right)
lockley 1998 1	Theropoda	Loc98a		Early Cretaceous	Fig 5B
lockley 1998 2	Theropoda	Loc98a		Early Cretaceous	Fig 2E
lockley 1998 3	Theropoda	Loc98a		Early Cretaceous	Fig 2E
lockley 1998 4	Theropoda	Loc98a		Early Cretaceous	Fig 2E
lockley 1998 5	Ornithopoda	Loc98a		Early Cretaceous	Fig 2F
lockley 1998 6	Ornithopoda	Loc98a		Early Cretaceous	Fig 2F
lockley 1998 7	Ornithopoda	Loc98a		Early Cretaceous	Fig 3A
lockley 1998 8	Ornithopoda	Loc98a		Early Cretaceous	Fig 3B
lockley 1998 9	Theropoda	Loc98a		Early Cretaceous	Fig 3D
lockley 1998 10	Theropoda	Loc98a		Early Cretaceous	Fig 3E
lockley 1998 11	Theropoda	Loc98a		Early Cretaceous	Fig 5A
lockley 1998 12	Theropoda	Loc98a		Early Cretaceous	Fig 7A
lockley 1998 13	Theropoda	Loc98a		Early Cretaceous	Fig 7A
lockley 1998 14	Theropoda	Loc98a		Early Cretaceous	Fig 7A
lockley 1998 15	Theropoda	Loc98a		Early Cretaceous	Fig 7A
lockley 1998 16	Theropoda	Loc98a		Early Cretaceous	Fig 7A
lockley 1998 17	Theropoda	Loc98a		Early Cretaceous	Fig 7A
lockley 1998 18	Theropoda	Loc98a		Early Cretaceous	Fig 9
lockley 1998 19	Theropoda	Loc98a		Early Cretaceous	Fig 9
lockley 1998 20	Theropoda	Loc98a		Early Cretaceous	Fig 9
lockley 1998 21	Theropoda	Loc98a		Early Cretaceous	Fig 9
lockley 1998b 1	Theropoda	Loc98b	Megalosauripus	Late Jurassic	Fig 11 (left)
lockley 1998b 2	Theropoda	Loc98b	Megalosauripus	Late Jurassic	Fig 8 (upper right)
lockley 1998b 3	Theropoda	Loc98b	Megalosauripus	Late Jurassic	Fig 8 (lower left)
lockley 1998b 4	Theropoda	Loc98b	Megalosauripus	Late Jurassic	Fig 8 (lower right)
lockley 1998c 1	Theropoda	Loc98c	Therangospodus	Late Jurassic	Fig 1A
lockley 1998c 2	Theropoda	Loc98c	Therangospodus	Late Jurassic	Fig 6E
lockley 1998c 3	Theropoda	Loc98c	Therangospodus	Late Jurassic	Fig 6F
lockley 1998c 4	Theropoda	Loc98c	Therangospodus	Late Jurassic	Fig 6G
lockley 1998c 5	Theropoda	Loc98c	Therangospodus	Late Jurassic	Fig 9
lockley 1998d 1	Theropoda	Loc98d	Grallator	NA	Fig 8
lockley 1998e 1	Theropoda	Loc98e		Late Jurassic	Fig e
lockley 2000 1	Ornithopoda	Loc00a		Cretaceous	Fig 7 left (second track)
lockley 2000b 1	Theropoda	Loc00b	Grallator	Late Triassic	Fig 4.11
lockley 2000b 2	Theropoda	Loc00b		Early Jurassic	Fig 5.4
lockley 2000b 3	Theropoda	Loc00b		Early Jurassic	Fig 5.4
lockley 2000b 4	Theropoda	Loc00b		Early Jurassic	Fig 5.7
lockley 2000b 5	Theropoda	Loc00b		Early Jurassic	Fig 5.7
lockley 2000b 6	Theropoda	Loc00b		Early Jurassic	Fig 5.7
lockley 2000b 7	Theropoda	Loc00b		Early Jurassic	Fig 5.7
lockley 2000b 8	Theropoda	Loc00b		Early Jurassic	Fig 5.7
lockley 2000b 9	Theropoda	Loc00b		Early Jurassic	Fig 5.7
lockley 2000b 10	Ornithopoda	Loc00b	Anomoepus	Early Jurassic	Fig 5.8
lockley 2000b 11	Ornithopoda	Loc00b	Anomoepus	Early Jurassic	Fig 5.8
lockley 2000b 12	Theropoda	Loc00b		Early Jurassic	Fig 5.8
lockley 2000b 13	Theropoda	Loc00b		Early Jurassic	Fig 5.8
lockley 2000b 14	Stegosauria	Loc00b		Early Jurassic	Fig 5.11
lockley 2000b 15	Theropoda	Loc00b	Carmelopodus	Middle Jurassic	Fig 6-4
lockley 2000b 16	Theropoda	Loc00b	Carmelopodus	Middle Jurassic	Fig 6-4
lockley 2000b 17	Theropoda	Loc00b		Middle Jurassic	Fig 6-11
lockley 2000b 18	Ornithopoda	Loc00b	Dinehichnus	Late Jurassic	Fig 7-17
lockley 2000b 19	Ornithopoda	Loc00b	Dinehichnus	Late Jurassic	Fig 7-17
lockley 2000b 20	Ornithopoda	Loc00b		Early Cretaceous	Fig 8.4
lockley 2000b 21	Ornithopoda	Loc00b		Early Cretaceous	Fig 8.4
lockley 2000b 22	Ornithopoda	Loc00b		Early Cretaceous	Fig 8.4
lockley 2000b 23	Ornithopoda	Loc00b		Early Cretaceous	Fig 8.4
lockley 2000b 24	Ornithopoda	Loc00b		Early Cretaceous	Fig 8.4
lockley 2000b 25	Ornithopoda	Loc00b		Early Cretaceous	Fig 8.4
lockley 2000b 26	Ornithopoda	Loc00b		Early Cretaceous	Fig 8.4
lockley 2000b 27	Ornithopoda	Loc00b		Early Cretaceous	Fig 8.4
lockley 2000b 28	Theropoda	Loc00b	Therangospodus	Early Cretaceous	Fig 8.8
lockley 2000b 29	Theropoda	Loc00b	Therangospodus	Early Cretaceous	Fig 8.8
lockley 2000b 30	Theropoda	Loc00b	Bueckeburgichnus	Early Cretaceous	Fig 8.8
lockley 2000b 31	Theropoda	Loc00b		Early Cretaceous	Fig 8.16
lockley 2000b 32	Theropoda	Loc00b		Early Cretaceous	Fig 8.16
lockley 2000b 33	Theropoda	Loc00b		Early Cretaceous	Fig 8.16
lockley 2000b 34	Theropoda	Loc00b		Early Cretaceous	Fig 8.16
lockley 2000b 35	Theropoda	Loc00b		Early Cretaceous	Fig 8.16
lockley 2000b 37	Theropoda	Loc00b		Early Cretaceous	Fig 8.16
lockley 2000b 38	Theropoda	Loc00b		Early Cretaceous	Fig 8.16
lockley 2000b 39	Theropoda	Loc00b		Early Cretaceous	Fig 8.16
lockley 2000b 40	Theropoda	Loc00b		Early Cretaceous	Fig 8.16
lockley 2001 1	Ornithopoda	Loc01		Early Cretaceous	Fig 30.4 (left, first track)
lockley 2001 2	Ornithopoda	Loc01		Early Cretaceous	Fig 30.4 (upper right)
lockley 2001 3	Ornithopoda	Loc01		Early Cretaceous	Fig 30.4 (lower right, second track)
lockley 2001 4	Theropoda	Loc01		Early Cretaceous	Fig 30.1
lockley 2001 5	Theropoda	Loc01		Early Cretaceous	Fig 30.1
lockley 2001 6	Ornithopoda	Loc01		Early Cretaceous	Fig 30.1
lockley 2001 7	Theropoda	Loc01		Early Cretaceous	Fig 30.1
lockley 2001 8	Theropoda	Loc01		Early Cretaceous	Fig 30.1
lockley 2001 9	Theropoda	Loc01		Early Cretaceous	Fig 30.1
lockley 2001 10	Theropoda	Loc01		Early Cretaceous	Fig 30.3
lockley 2001 11	Theropoda	Loc01		Early Cretaceous	Fig 30.3
lockley 2001 12	Theropoda	Loc01		Early Cretaceous	Fig 30.3
lockley 2001 13	Theropoda	Loc01		Early Cretaceous	Fig 30.3
lockley 2001 14	Theropoda	Loc01		Early Cretaceous	Fig 30.3
lockley 2001 15	Theropoda	Loc01		Early Cretaceous	Fig 30.3
lockley 2001 16	Theropoda	Loc01		Early Cretaceous
lockley 2001 17	Ornithopoda	Loc01		Early Cretaceous
lockley 2001 18	Ornithopoda	Loc01		Early Cretaceous
lockley 2001 19	Ornithopoda	Loc01		Early Cretaceous
lockley 2002b 1	Ornithopoda	Loc02		Late Cretaceous	Fig 6A (uppermost track)
lockley 2003 1	Ornithopoda	Loc03	Hadrosauropodus	Late Cretaceous	Fig 8 (first track)
lockley 2004 1	Ornithopoda	Loc04	Iguanodontipus	Early Cretaceous	Fig 7 (upper right, track 2)
lockley 2006 2	Theropoda	Loc06a	Grallator	Early Jurassic	Fig 5A (second track)
lockley 2006c 1	Theropoda	Loc06b	Kayentapus	Early Jurassic	Fig 6B
lockley 2006c 2	Theropoda	Loc06b	Eubrontes	Early Jurassic	Fig 6C
lockley 2006b 1	Theropoda	Loc06c	Siamopodus	Early Cretaceous	Fig 5A
lockley 2006b 2	Theropoda	Loc06c		Early Cretaceous	Fig 7A
lockley 2006d 1	Theropoda	Loc06d		Cretaceous	Fig 6
lockley 2006d 2	Theropoda	Loc06d		Cretaceous	Fig 6
lockley 2006d 3	Ornithopoda	Loc06d		Cretaceous	Fig 6
lockley 2006d 4	Ornithopoda	Loc06d		Cretaceous	Fig 6
lockley 2006d 5	Ornithopoda	Loc06d		Cretaceous	Fig 6
lockley 2006d 6	Ornithopoda	Loc06d		Cretaceous	Fig 4
lockley 2006e 1	Ornithopoda	Loc06e		Cretaceous	Fig 2
lockley 2006e 2	Ornithopoda	Loc06e		Cretaceous	Fig 2
lockley 2006e 3	Theropoda	Loc06e		Cretaceous	Fig 2
lockley 2006e 4	Theropoda	Loc06e		Cretaceous	Fig 2
lockley 2006e 5	Ornithopoda	Loc06e		Cretaceous	Fig 3
lockley 2006e 6	Theropoda	Loc06e		Cretaceous	Fig 3
lockley 2006e 7	Ornithopoda	Loc06e		Cretaceous	Fig 6D
Lockley_2006 6	Ankylosauria	Loc06f	cf. Tetrapodosaurus sp.	Early-Late Cretaceous	Fig 6
Lockley_2006 8a	Bird	Loc06f	Jindongornipes kimi	Late Cretaceous	Fig 8a
Lockley_2006 8b	Bird	Loc06f	Jindongornipes kimi	Late Cretaceous	Fig 8b
lockley 2007 1	Theropoda	Loc07a	Grallator	Early Jurassic	Fig 7B
lockley 2007 2	Theropoda	Loc07a	Grallator	Early Jurassic	Fig 7B
Lockley_2007 2b	Bird	Loc07b	Shandongornipes muxiai	Early Cretaceous	Fig 2b
Lockley_2007 2e	Bird	Loc07b	Shandongornipes muxiai	Early Cretaceous	Fig 2e
lockley 2008 1	Theropoda	Loc08a		Late Jurassic	Fig 4D
lockley 2008 2	Theropoda	Loc08a		Late Jurassic	Fig 4G
lockley 2008 3	Theropoda	Loc08a	Hispanosauropus	Late Jurassic	Fig 7B
lockley 2008 4	Theropoda	Loc08a	Hispanosauropus	Late Jurassic	Fig 7F
lockley 2008b 1	Theropoda	Loc08b	Minisauripus	Late Cretaceous	Fig 3
lockley 2008b 2	Theropoda	Loc08b	Minisauripus	Early Cretaceous	Fig 6 (left detail)
lockley 2008b 3	Theropoda	Loc08b	Minisauripus	Early Cretaceous	Fig 6 (right detail)
lockley 2008b 4	Theropoda	Loc08b	Minisauripus	Early Cretaceous	Fig 10 (A)
lockley 2009 1	Ornithopoda	Loc09		Early Cretaceous	Fig 7a (third track)
lockley 2009 2	Ornithopoda	Loc09	Neoanomoepus	Early Cretaceous	Fig 8 (right; upper left, track 6)
lockley 2009 3	Ornithopoda	Loc09	Neoanomoepus	Early Cretaceous	Fig 8 (right, upper right, track 2)
lockley 2009 4	Ornithopoda	Loc09	Dinehichnus	Jurassic	Fig 7b (upper, first track)
lockley 2009 5	Ornithopoda	Loc09	Dinehichnus	Jurassic	Fig 7b (lower, first track)
lockley 2009 6	Ornithopoda	Loc09	Dinehichnus	Jurassic	Fig 7a (first track)
lockley 2009 7	Ornithopoda	Loc09	Dinehichnus	Early Cretaceous	Fig 7a (second track)
lockley 2009 8	Ornithopoda	Loc09	Dinehichnus	Early Cretaceous	Fig 7a (fourth track)
lockley 2009 9	Ornithopoda	Loc09	Dinehichnus	Late Jurassic	Fig 7b (lower, second track)
lockley 2009 10	Ornithopoda	Loc09	Dinehichnus	Late Jurassic	Fig 7b (lower, third track)
lockley 2009 11	Ornithopoda	Loc09	Dinehichnus	Late Jurassic	Fig 7b (upper, first track)
lockley 2009 12	Ornithopoda	Loc09		Early Cretaceous	Fig 8 middle (second track)
lockley 2009 13	Ornithopoda	Loc09		Early Cretaceous	Fig 8 middle (third track)
lockley 2009 14	Ornithopoda	Loc09		Early Cretaceous	Fig 8 right 4
lockley 2009 15	Ornithopoda	Loc09		Early Cretaceous	Fig 8 right 5
lockley 2009 16	Ornithopoda	Loc09		Early Cretaceous	Fig 8 right 6
lockley 2009 17	Ornithopoda	Loc09		Early Cretaceous	Fig 8 right 1
lockley 2009 18	Ornithopoda	Loc09		Early Cretaceous	Fig 8 right 2
lockley 2011 1	Theropoda	Loc11	Ornithomimipus	Late Cretaceous	Fig 10A
lockley 2011 2	Theropoda	Loc11	Ornithomimipus	Late Cretaceous	Fig 10B (7)
lockley 2011 3	Theropoda	Loc11	Ornithomimipus	Late Cretaceous	Fig 10B (8)
lockley 2011 4	Theropoda	Loc11	Ornithomimipus	Late Cretaceous	Fig 10B (14)
lockley 2011 5	Theropoda	Loc11		Late Cretaceous	Fig 2
lockley 2011 6	Theropoda	Loc11		Late Cretaceous	Fig 2
lockley 2011 7	Theropoda	Loc11		Late Cretaceous	Fig 2
lockley 2011 8	Theropoda	Loc11	Ornithomimipus	Late Cretaceous	Fig 9
lockley 2011 9	Theropoda	Loc11	Irenichnites	Late Cretaceous	Fig 9
lockley 2011 10	Theropoda	Loc11	Irenichnites	Late Cretaceous	Fig 9
lockley 2011 11	Theropoda	Loc11	Irenichnites	Late Cretaceous	Fig 9
lockley 2011 12	Theropoda	Loc11	Irenichnites	Late Cretaceous	Fig 9
lockley 2011 13	Theropoda	Loc11	Magnoavipes	Late Cretaceous	Fig 9
lockley 2011 14	Theropoda	Loc11	Magnoavipes	Late Cretaceous	Fig 9
lockley 2011 15	Theropoda	Loc11	Magnoavipes	Late Cretaceous	Fig 9
lockley 2011 16	Theropoda	Loc11	Magnoavipes	Late Cretaceous	Fig 9
lockley 2011 17	Theropoda	Loc11		Late Cretaceous	Fig 9
lockley 2011 18	Theropoda	Loc11		Late Cretaceous	Fig 9
lockley 2011 19	Theropoda	Loc11		Late Cretaceous	Fig 9
lockley 2011 20	Theropoda	Loc11		Late Cretaceous	Fig 9
lockley 2011 21	Theropoda	Loc11		Late Cretaceous	Fig 9
lockley 2011 22	Theropoda	Loc11		Late Cretaceous	Fig 9
lockley 2011 23	Theropoda	Loc11		Late Cretaceous	Fig 9
lockley 2011 24	Theropoda	Loc11		Late Cretaceous	Fig 9
lockley 2011 25	Theropoda	Loc11	Columbosauripus	Late Cretaceous	Fig 9
lockley 2011 26	Theropoda	Loc11	Ornithomimipus	Late Cretaceous	Fig 10 (11)
lockley 2011 27	Theropoda	Loc11	Ornithomimipus	Late Cretaceous	Fig 10 (16)
Lockley_2012 4_1	Ornithopoda	Loc12	Ornithopodichnus (invalid)	Late Cretaceous	Fig 4
Lockley_2012 4_2	Ornithopoda	Loc12	Ornithopodichnus (invalid)	Late Cretaceous	Fig 4
lockley 2012 1	Ornithopoda	Loc12	Ornithopodichnus (invalid)	Late Cretaceous	Fig 5
lockley 2013 1	Theropoda	Loc13	Changpeipus	Early Jurassic	Fig 2C
lockley 2013 2	Theropoda	Loc13	Weiyuanpus	Early Jurassic	Fig 2P
lockley 2013 3	Theropoda	Loc13	Jinlijingpus	Early Jurassic	Fig 2N
lockley 2013 4	Theropoda	Loc13	Yangtzepus	Early Jurassic	Fig 3A
lockley 2013 6	Theropoda	Loc13	Chapus	Early Cretaceous	Fig 5E
Lockley_2014 2	Ankylosauria	Loc14	cf. Tetrapodosaurus sp.	Early-Late Cretaceous	Fig 2
lockley 2014 1	Theropoda	Loc14a	Irenesauripus	Early Cretaceous	Fig 8B
lockley 2014b 1	Theropoda	Loc14b	Irenesauripus	Early Cretaceous	Fig 3F
lockley 2014b 2	Theropoda	Loc14b	Irenesauripus	Early Cretaceous	Fig 3E
lockley 2014b 3	Theropoda	Loc14b	Irenesauripus	Early Cretaceous	Fig 3D, upper
lockley 2014b 4	Ornithopoda	Loc14b	Caririchnium	Early Cretaceous	Fig 5 (O7)
lockley 2014c 1	Theropoda	Loc14c	Eubrontes	Early Jurassic	Fig 6
lockley 2014d 1	Theropoda	Loc14d	Irenesauripus	Early Cretaceous	Fig 5
lockley 2014d 2	Theropoda	Loc14d	Irenesauripus	Early Cretaceous	Fig 5
lockley 2014d 3	Theropoda	Loc14d	Irenesauripus	Early Cretaceous	Fig 5
lockley 2014d 4	Theropoda	Loc14d	Irenesauripus	Early Cretaceous	Fig 6
lockley 2014d 5	Theropoda	Loc14d		Early Cretaceous	Fig 7
lockley 2014d 6	Theropoda	Loc14d		Early Cretaceous	Fig 7
lockley 2014d 7	Theropoda	Loc14d		Early Cretaceous	Fig 7
lockley 2014d 8	Theropoda	Loc14d		Early Cretaceous	Fig 7
lockley 2014d 9	Theropoda	Loc14d		Early Cretaceous	Fig 7
lockley 2014d 10	Theropoda	Loc14d		Early Cretaceous	Fig 7
lockley 2014d 11	Theropoda	Loc14d		Early Cretaceous	Fig 7
lockley 2014d 12	Theropoda	Loc14d		Early Cretaceous	Fig 7
lockley 2014d 13	Theropoda	Loc14d		Early Cretaceous	Fig 7
lockley 2014d 14	Ornithopoda	Loc14d		Early Cretaceous	Fig 8B (first track)
lockley 2014d 15	Ornithopoda	Loc14d		Early Cretaceous	Fig 8B (second track)
lockley 2014d 16	Ornithopoda	Loc14d		Early Cretaceous	Fig 8B (third track)
lockley 2014e 1	Ornithopoda	Loc14e		Cretaceous	Fig 3 (no. 1)
lockley 2014f 1	Ornithopoda	Loc14f		Cretaceous	Fig 4b (track 1)
lockley 2014g 1	Ornithopoda	Loc14g		Cretaceous	Fig 3a (detail, track 1)
lockley 2014g 2	Ornithopoda	Loc14g		Cretaceous	Fig 4 (track 53)
Lockley_2014 5d	Ankylosauria	Loc14	cf. Tetrapodosaurus sp.	Early-Late Cretaceous	Fig 5d
Lockley_2014 5e	Ankylosauria	Loc14	cf. Tetrapodosaurus sp.	Early-Late Cretaceous	Fig 5e
lockley 2014h 1	Theropoda	Loc14h	Wakinyantanka	Late Cretaceous	Fig 10 (left)
lockley 2014i 1	Ornithopoda	Loc14i	Amblydactylus (invalid)	Early Cretaceous	Fig 2
lockley 2014i 2	Ornithopoda	Loc14i	Amblydactylus (invalid)	Early Cretaceous	Fig 2
lockley 2014i 3	Ornithopoda	Loc14i	Caririchnium	Early Cretaceous	Fig 2
lockley 2014i 4	Ornithopoda	Loc14i	Caririchnium	Early Cretaceous	Fig 2
lockley 2014i 5	Ornithopoda	Loc14i	Iguanodontipus	Early Cretaceous	Fig 4
lockley 2014i 6	Ornithopoda	Loc14i	Iguanodontipus	Early Cretaceous	Fig 4
lockley 2014i 7	Ornithopoda	Loc14i	Jiayinosauripus (invalid)	Late Cretaceous	Fig 4
lockley 2014i 8	Ornithopoda	Loc14i	Hadrosauropodus	Late Cretaceous	Fig 4
lockley 2015 1	Theropoda	Loc15a	Eubrontes	Early Jurassic	Fig 3
lockley 2015 2	Theropoda	Loc15a	Eubrontes	Early Jurassic	Fig 3
lockley 2015 3	Theropoda	Loc15a	Eubrontes	Early Jurassic	Fig 3
lockley 2015 4	Theropoda	Loc15a	Eubrontes	Early Jurassic	Fig 3
lockley 2015 5	Theropoda	Loc15a	Eubrontes	Early Jurassic	Fig 3
lockley 2015 6	Theropoda	Loc15a	Paracorpulentapus	Late Cretaceous	Fig 4
lockley 2015 7	Theropoda	Loc15a	Paracorpulentapus	Late Cretaceous	Fig 4
lockley 2015 8	Theropoda	Loc15a	Paracorpulentapus	Late Cretaceous	Fig 4
lockley 2015 9	Theropoda	Loc15a	Yangtzepus	Early Cretaceous	Fig 7
lockley 2015 10	Theropoda	Loc15a	Yangtzepus	Early Cretaceous	Fig 7
lockley 2015 11	Theropoda	Loc15a		Early Cretaceous	Fig 8
lockley 2015 12	Theropoda	Loc15a		Early Cretaceous	Fig 8
lockley 2015 13	Theropoda	Loc15a		Early Cretaceous	Fig 8
Lockley_2015 B7T1 1	Bird	Loc15b	Aquatilavipes	Early Cretaceous	Fig 9
Lockley_2015 B7T1 2	Bird	Loc15b	Aquatilavipes	Early Cretaceous	Fig 9
Lockley_2015 B7T1 3	Bird	Loc15b	Aquatilavipes	Early Cretaceous	Fig 9
Lockley_2015 B7T1 4	Bird	Loc15b	Aquatilavipes	Early Cretaceous	Fig 9
Lockley_2015 B7T2	Bird	Loc15b	Aquatilavipes	Early Cretaceous	Fig 9
lockley 2018 1	Theropoda	Loc18a	Magnoavipes	Cretaceous	Fig 3
lockley 2018 2	Theropoda	Loc18a	Magnoavipes	Cretaceous	Fig 3
lockley 2018 3	Theropoda	Loc18a	Magnoavipes	Cretaceous	Fig 3
lockley 2018 4	Theropoda	Loc18a	Magnoavipes	Cretaceous	Fig 3
lockley 2018 5	Theropoda	Loc18a	Magnoavipes	Cretaceous	Fig 3
lockley 2018 6	Theropoda	Loc18a	Magnoavipes	Cretaceous	Fig 3
lockley 2018 7	Theropoda	Loc18a	Magnoavipes	Cretaceous	Fig 3
lockley 2018 8	Theropoda	Loc18a	Magnoavipes	Cretaceous	Fig 3
lockley 2018 9	Theropoda	Loc18a	Magnoavipes	Cretaceous	Fig 3
lockley 2018 10	Theropoda	Loc18a	Magnoavipes	Cretaceous	Fig 3
lockley 2018 11	Theropoda	Loc18a	Magnoavipes	Cretaceous	Fig 3
lockley 2018 12	Theropoda	Loc18a	Magnoavipes	Cretaceous	Fig 3
lockley 2018 13	Theropoda	Loc18a	Magnoavipes	Cretaceous	Fig 3
lockley 2018 14	Ornithopoda	Loc18a	Caririchnium	Cretaceous	Fig 7
lockley 2018 15	Ornithopoda	Loc18a	Caririchnium	Cretaceous	Fig 7
lockley 2018 16	Ornithopoda	Loc18a	Caririchnium	Cretaceous	Fig 7
lockley 2018 17	Ornithopoda	Loc18a	Caririchnium	Cretaceous	Fig 7
lockley 2018 18	Ornithopoda	Loc18a	Caririchnium	Cretaceous	Fig 7
lockley 2018 19	Ornithopoda	Loc18a	Caririchnium	Cretaceous	Fig 7
lockley 2018 20	Ornithopoda	Loc18a	Caririchnium	Cretaceous	Fig 7
lockley 2018 21	Ornithopoda	Loc18a	Caririchnium	Cretaceous	Fig 7
lockley 2018 22	Ornithopoda	Loc18a	Caririchnium	Cretaceous	Fig 7
lockley 2018 23	Ornithopoda	Loc18a	Caririchnium	Cretaceous	Fig 7
lockley 2018 24	Ornithopoda	Loc18a	Caririchnium	Cretaceous	Fig 7
lockley 2018 25	Ornithopoda	Loc18a	Caririchnium	Cretaceous	Fig 7
lockley 2018 26	Ornithopoda	Loc18a	Caririchnium	Cretaceous	Fig 7
lockley 2018 27	Ornithopoda	Loc18a	Caririchnium	Cretaceous	Fig 7
Lockley_2018 4d	Ankylosauria	Loc18a	Tetrapodosaurus	Early-Late Cretaceous	Fig 4d
Lockley_2018 4e	Ankylosauria	Loc18a	Tetrapodosaurus	Early-Late Cretaceous	Fig 4e
Lockley_2018 4f	Ankylosauria	Loc18a	Tetrapodosaurus	Early-Late Cretaceous	Fig 4f
Lockley_2018 4h	Ankylosauria	Loc18a	Tetrapodosaurus	Early-Late Cretaceous	Fig 4h
lockley 2018b 1	Theropoda	Loc18b		Late Jurassic	Fig 4A
lockley 2018c 1	Theropoda	Loc18c		Early Cretaceous	Fig 5
lockley 2018c 2	Theropoda	Loc18c		Early Cretaceous	Fig 5
lockley 2018c 3	Theropoda	Loc18c		Early Cretaceous	Fig 5
lockley 2018c 4	Theropoda	Loc18c		Early Cretaceous	Fig 5
lockley 2018c 5	Theropoda	Loc18c		Early Cretaceous	Fig 5
lockley 2018c 6	Theropoda	Loc18c		Early Cretaceous	Fig 5
lockley 2018c 7	Theropoda	Loc18c		Early Cretaceous	Fig 5
lockley 2018c 8	Theropoda	Loc18c		Early Cretaceous	Fig 5
lockley 2018c 9	Theropoda	Loc18c		Early Cretaceous	Fig 5
lockley 2018c 10	Theropoda	Loc18c		Early Cretaceous	Fig 5
lockley 2018c 11	Theropoda	Loc18c		Early Cretaceous	Fig 8
lockley 2018c 11b	Theropoda	Loc18c		Early Cretaceous	Fig 8
lockley 2018c 12	Theropoda	Loc18c		Early Cretaceous	Fig 8
lockley 2018c 12b	Theropoda	Loc18c		Early Cretaceous	Fig 8
lockley 2018c 13	Theropoda	Loc18c		Early Cretaceous	Fig 8
lockley 2018c 13b	Theropoda	Loc18c		Early Cretaceous	Fig 8
lockley 2018c 14	Theropoda	Loc18c		Early Cretaceous	Fig 8
lockley 2018c 14b	Theropoda	Loc18c		Early Cretaceous	Fig 8
lockley 2018c 15	Theropoda	Loc18c		Early Cretaceous	Fig 8
lockley 2018c 16	Theropoda	Loc18c		Early Cretaceous	Fig 8
lockley 2018c 17	Theropoda	Loc18c		Early Cretaceous	Fig 8
lockley 2018c 18	Theropoda	Loc18c		Early Cretaceous	Fig 8
lockley 2018c 19	Theropoda	Loc18c		Early Cretaceous	Fig 8
lockley 2018c 20	Theropoda	Loc18c		Early Cretaceous	Fig 8
lockley 2018d 1	Ornithopoda	Loc18d		Early Cretaceous	Fig 4A (lowermost track)
lockley 2018d 2	Theropoda	Loc18d		Early Cretaceous	Fig 4B
lockley 2018d 3	Theropoda	Loc18d		Early Cretaceous	Fig 4B
lockley 2018d 4	Theropoda	Loc18d		Early Cretaceous	Fig 4B
lockley 2018d 5	Theropoda	Loc18d		Early Cretaceous	Fig 4B
lockley 2018d 6	Ornithopoda	Loc18d		Early Cretaceous	Fig 5
lockley 2018d 7	Ornithopoda	Loc18d		Early Cretaceous	Fig 5
lockley 2018d 8	Ornithopoda	Loc18d		Early Cretaceous	Fig 5
lockley 2018d 9	Ornithopoda	Loc18d		Early Cretaceous	Fig 5
lockley 2018d 10	Ornithopoda	Loc18d		Early Cretaceous	Fig 5
lockley 2018d 11	Ornithopoda	Loc18d		Early Cretaceous	Fig 8E
Lockley 2018e 1	Theropoda	Loc18e		Late Jurassic	Fig 4B
Lockley 2018e 2	Theropoda	Loc18e		Late Jurassic	Fig 4B
Lockley 2018e 3	Ornithopoda	Loc18e		Early Cretaceous	Fig 10
Lockley 2018e 4	Ornithopoda	Loc18e		Early Cretaceous	Fig 10
lockley 2018f 1	Theropoda	Loc18f		Early Jurassic	Fig 4B left mould
lockley 2018f 2	Theropoda	Loc18f		Early Jurassic	Fig 8
lockley 2018f 3	Theropoda	Loc18f		Early Jurassic	Fig 8
lockley 2018f 4	Theropoda	Loc18f		Early Jurassic	Fig 8
lockley 2018f 5	Theropoda	Loc18f		Early Jurassic	Fig 8
lockley 2018g 2	Theropoda	Loc18g	Saurexallopus	Late Cretaceous	Fig 4A
lockley 2018g 3	Theropoda	Loc18g	Saurexallopus	Late Cretaceous	Fig 4A
lockley 2018g 4	Theropoda	Loc18g	Saurexallopus	Late Cretaceous	Fig 4A
lockley 2018g 5	Theropoda	Loc18g	Saurexallopus	Late Cretaceous	Fig 2A
lockley 2018g 6	Theropoda	Loc18g	Saurexallopus	Late Cretaceous	Fig 2B
lockley 2018g 7	Theropoda	Loc18g	Saurexallopus	Late Cretaceous	Fig 2B
lockley 2018g 8	Ornithopoda	Loc18g		Late Cretaceous	Fig 12A
lockley 2021 1	Ornithopoda	Loc21a	Anomoepus	Late Jurassic	Fig 3B
lockley 2021 2	Ornithopoda	Loc21a	Anomoepus	Late Jurassic	Fig 3B
lockley 2021 3	Ornithopoda	Loc21a	Anomoepus	Late Jurassic	Fig 3B
lockley 2021 4	Ornithopoda	Loc21a	Anomoepus	Late Jurassic	Fig 3B
lockley 2021 5	Ornithopoda	Loc21a	Anomoepus	Late Jurassic	Fig 4
lockley 2021 6	Ornithopoda	Loc21a	Anomoepus	Late Jurassic	Fig 4
lockley 2021 7	Ornithopoda	Loc21a	Anomoepus	Late Jurassic	Fig 4
lockley 2021 8	Ornithopoda	Loc21a	Anomoepus	Late Jurassic	Fig 4
lockley 2021 9	Ornithopoda	Loc21a	Anomoepus	Late Jurassic	Fig 4
Lockley_2021 - BC_4d	Extant bird	Loc21b	Blue Crane	Holocene	Fig 4d
Lockley_2021 2_1L	Bird	Loc21c	Presbyornithiformipes feduccii	Eocene	Fig 2
Lockley_2021 2_2R	Bird	Loc21c	Presbyornithiformipes feduccii	Eocene	Fig 2
Lockley_2021 2_3L	Bird	Loc21c	Presbyornithiformipes feduccii	Eocene	Fig 2
Lockley_2021 2_4R	Bird	Loc21c	Presbyornithiformipes feduccii	Eocene	Fig 2
Lockley_2021 2_5L	Bird	Loc21c	Presbyornithiformipes feduccii	Eocene	Fig 2
Lockley_2021 2_6R	Bird	Loc21c	Presbyornithiformipes feduccii	Eocene	Fig 2
Lockley_2021 4c_2L	Bird	Loc21c	cf. Avipeda phoenix	Eocene	Fig 4c
Lockley_2021 6c_1R	Bird	Loc21c	Quadridigitus semimembranus ichnogen. et ichnosp. nov.	Eocene	Fig 6c
Lockley_2021 6c_2L	Bird	Loc21c	Quadridigitus semimembranus ichnogen. et ichnosp. nov.	Eocene	Fig 6c
Lockley_2021 6c_4L	Bird	Loc21c	Quadridigitus semimembranus ichnogen. et ichnosp. nov.	Eocene	Fig 6c
Lockley_2021 6c_5R	Bird	Loc21c	Quadridigitus semimembranus ichnogen. et ichnosp. nov.	Eocene	Fig 6c
lü 2006 1	Theropoda	Lü 06	Lufengopus	Middle Jurassic	Fig 3
lucas 2006 1	Theropoda	Luc06		Early Cretaceous	Fig 11
lucas 2006 2	Theropoda	Luc06		Early Cretaceous	Fig 11
lull 1953 1	Ornithopoda	Lul53	Anomoepus	Early Jurassic	Fig 60
lull 1953 2	Ornithopoda	Lul53	Anomoepus	Early Jurassic	Fig 60
lull 1953 3	Ornithopoda	Lul53	Anomoepus	Early Jurassic	Fig 60
lull 1953 4	Ornithopoda	Lul53	Anomoepus	Early Jurassic	Fig 60
Martin_2023 FF-1-3	Bird	Mar23	?	Early Cretaceous	Fig 9a
Marty_2010 6e	Sauropoda	Mar10	Breviparopus	Late Jurassic	Fig 6e
Marty_2010 6i	Sauropoda	Mar10	Parabrontopodus	Late Jurassic	Fig 6i
marty 2017 1	Theropoda	Mar17	Jurabrontes	Late Jurassic	Fig 5B
marty 2017 10	Theropoda	Mar17	Jurabrontes	Late Jurassic	Fig 6I
marty 2017 11	Theropoda	Mar17	Jurabrontes	Late Jurassic	Fig 6I
marty 2017 1b	Theropoda	Mar17	Jurabrontes	Late Jurassic	Fig 5B
marty 2017 2	Theropoda	Mar17	Jurabrontes	Late Jurassic	Fig 6K
marty 2017 2b	Theropoda	Mar17	Jurabrontes	Late Jurassic	Fig 6K
marty 2017 3	Theropoda	Mar17	Jurabrontes	Late Jurassic	Fig 6B
marty 2017 3b	Theropoda	Mar17	Jurabrontes	Late Jurassic	Fig 6B
marty 2017 4	Theropoda	Mar17	Jurabrontes	Late Jurassic	Fig 6F
marty 2017 4b	Theropoda	Mar17	Jurabrontes	Late Jurassic	Fig 6F
marty 2017 5	Theropoda	Mar17	Jurabrontes	Late Jurassic	Fig 6I
marty 2017 6	Theropoda	Mar17	Jurabrontes	Late Jurassic	Fig 6I
marty 2017 7	Theropoda	Mar17	Jurabrontes	Late Jurassic	Fig 6I
marty 2017 8	Theropoda	Mar17	Jurabrontes	Late Jurassic	Fig 6I
marty 2017 9	Theropoda	Mar17	Jurabrontes	Late Jurassic	Fig 6I
mateus 2003 1	Theropoda	Mat03		Early Cretaceous	Fig 4A
mateus 2003 1b	Theropoda	Mat03		Early Cretaceous	Fig 4A
mateus 2003 2	Ornithopoda	Mat03		Early Cretaceous	Fig 4P
mateus 2003 2b	Ornithopoda	Mat03		Early Cretaceous	Fig 4P
Mateus_2008 2a	Ornithopoda	Mat08	?	Late Jurassic	Fig 2a
Mateus_2010 10	Stegosauria	Mat10	cf. Deltapodus	Late Jurassic	Fig 10
Mateus_2011 2e	Stegosauria	Mat11	Deltapodus brodricki	Late Jurassic	Fig 2e
Mateus_2011 2f	Stegosauria	Mat11	Deltapodus brodricki	Late Jurassic	Fig 2f
matsukawa 1997 1	Theropoda	Mat97	Toyamasauripus	Early Cretaceous	Fig 3C
matsukawa 1997 2	Theropoda	Mat97	Toyamasauripus	Early Cretaceous	Fig 3H
matsukawa 1997 3	Theropoda	Mat97	Toyamasauripus	Early Cretaceous	Fig 3I
matsukawa 2005 1	Theropoda	Mat05	Schizograllator	Early Jurassic	Fig 7
matsukawa 2005 2	Theropoda	Mat05	Asianopodus	Early Cretaceous	Fig 8A
matsukawa 2005 3	Theropoda	Mat05	Asianopodus	Early Cretaceous	Fig 8A
matsukawa 2005 4	Theropoda	Mat05	Asianopodus	Early Cretaceous	Fig 8A
matsukawa 2005 5	Theropoda	Mat05	Asianopodus	Early Cretaceous	Fig 8B
matsukawa 2005 6	Theropoda	Mat05	Asianopodus	Early Cretaceous	Fig 8C
matsukawa 2005 7	Theropoda	Mat05	Asianopodus	Early Cretaceous	Fig 8D
matsukawa 2005 8	Theropoda	Mat05	Tomayasauripus	Early Cretaceous	Fig 11
matsukawa 2005 9	Theropoda	Mat05		Early Cretaceous	Fig 11
matsukawa 2005 10	Theropoda	Mat05		Early Cretaceous	Fig 11
matsukawa 2005 11	Theropoda	Mat05		Early Cretaceous	Fig 11
matsukawa 2005 12	Theropoda	Mat05		Early Cretaceous	Fig 11
matsukawa 2005 13	Theropoda	Mat05		Late Jurassic	Fig 13
matsukawa 2005 14	Ornithopoda	Mat05		Cretaceous	Fig 14
matsukawa 2005 15	Ornithopoda	Mat05		Cretaceous	Fig 14
matsukawa 2005 16	Ornithopoda	Mat05		Cretaceous	Fig 14
matsukawa 2005 17	Theropoda	Mat05		Cretaceous	Fig 14
matsukawa 2005 18	Theropoda	Mat05		Early Cretaceous	Fig 19
matsukawa 2005 19	Theropoda	Mat05		Early Cretaceous	Fig 19
matsukawa 2005 20	Theropoda	Mat05		Early Cretaceous	Fig 19
matsukawa 2005 21	Theropoda	Mat05		Early Cretaceous	Fig 19
matsukawa 2005 22	Theropoda	Mat05		Early Cretaceous	Fig 19
matsukawa 2005 23	Ornithopoda	Mat05		Early Cretaceous	Fig 19
matsukawa 2005 24	Ornithopoda	Mat05		Early Cretaceous	Fig 19
matsukawa 2005 25	Ornithopoda	Mat05		Early Cretaceous	Fig 19
matsukawa 2006 1	Ornithopoda	Mat06		NA	Fig 3 (upper right)
matsukawa 2006 2	Ornithopoda	Mat06		Late Cretaceous	Fig 4 A (third track)
matsukawa 2006 3	Theropoda	Mat06		Late Cretaceous	Fig 4B (second track)
matsukawa 2006 4	Theropoda	Mat06		Late Cretaceous	Fig 4C (second track)
matsukawa 2006 5	Theropoda	Mat06		Early Cretaceous	Fig 9B (upper right)
matsukawa 2006 6	Theropoda	Mat06		Early Cretaceous	Fig 9C (lower right)
matsukawa 2006 7	Ornithopoda	Mat06		Late Cretaceous	Fig 4 A (first track)
matsukawa 2006 8	Ornithopoda	Mat06		Late Cretaceous	Fig 4 A (second track)
matsukawa 2006 9	Ornithopoda	Mat06		Late Cretaceous	Fig 4 A (fourth track)
matsukawa 2006 10	Theropoda	Mat06		Late Cretaceous	Fig 4 B (first track)
matsukawa 2006 11	Ornithopoda	Mat06		Early Cretaceous	Fig 10B (first track detail)
matsukawa 2006 12	Ornithopoda	Mat06		Early Cretaceous	Fig 10B (second track detail)
matsukawa 2006 13	Theropoda	Mat06	Asianopodus	Early Cretaceous	Fig 11
matsukawa 2006 14	Theropoda	Mat06	Asianopodus	Early Cretaceous	Fig 11
matsukawa 2006 15	Theropoda	Mat06	Asianopodus	Early Cretaceous	Fig 11
matsukawa 2006 16	Theropoda	Mat06	Asianopodus	Early Cretaceous	Fig 11
matsukawa 2006 17	Theropoda	Mat06	Asianopodus	Early Cretaceous	Fig 11
matsukawa 2006 18	Theropoda	Mat06	Asianopodus	Early Cretaceous	Fig 11
matsukawa 2006 19	Theropoda	Mat06	Asianopodus	Early Cretaceous	Fig 11
matsukawa 2006 20	Theropoda	Mat06	Asianopodus	Early Cretaceous	Fig 11
mccrea 2014 1	Theropoda	McC14a	Bellatoripes	Late Cretaceous	Fig 8 (track 2)
mccrea 2014 2	Theropoda	McC14a	Bellatoripes	Late Cretaceous	Fig 8
mccrea 2014 3	Theropoda	McC14a	Bellatoripes	Late Cretaceous	Fig 8
mccrea 2014 3b	Theropoda	McC14a	Bellatoripes	Late Cretaceous	Fig 8
mccrea 2014 4	Theropoda	McC14a	Irenesauripus	Late Cretaceous	Fig 8
mccrea 2014 6	Theropoda	McC14a	Irenesauripus	Late Cretaceous	Fig 8
mccrea 2014 7	Theropoda	McC14a	Bellatoripes	Late Cretaceous	Fig 7
mccrea 2014 8	Theropoda	McC14a	Bellatoripes	Late Cretaceous	Fig 7
mccrea 2014 9	Theropoda	McC14a	Bellatoripes	Late Cretaceous	Fig 7
mccrea 2014 10	Theropoda	McC14a	Bellatoripes	Late Cretaceous	Fig 9b
mccrea 2014 11	Theropoda	McC14a	Bellatoripes	Late Cretaceous	Fig 9
mccrea 2014 12	Theropoda	McC14a	Bellatoripes	Late Cretaceous	Fig 9
mccrea 2014b 1	Theropoda	McC14b		Late Cretaceous	Fig 74
McCrea_2014 32	Ankylosauria	McC14b	Tetrapodosaurus isp.	Early Cretaceous	Fig 32
McCrea_2014 47b	Ankylosauria	McC14b	Tetrapodosaurus borealis	Early Cretaceous	Fig 47b
McCrea_2014 68b	Ankylosauria	McC14b	Tetrapodosaurus	Late Cretaceous	Fig 68b
McCrea_2014 68c	Ankylosauria	McC14b	Tetrapodosaurus	Late Cretaceous	Fig 68c
McCrea_2014 86b	Ankylosauria	McC14b	Tetrapodosaurus isp.	Late Cretaceous	Fig 86b
mccrea 2014c 1	Theropoda	McC14c		Early Cretaceous	Fig 12
mccrea 2014c 2	Theropoda	McC14c		Early Cretaceous	Fig 12
mccrea 2014c 3	Theropoda	McC14c		Early Cretaceous	Fig 12
meyer 2003 1	Ornithopoda	Mey03	Iguanodontipus	Early Cretaceous	Fig 5B (TR1 R2)
meyer 2021 1	Theropoda	Mey21		Late Jurassic	Fig 10 (first)
meyer 2021 2	Theropoda	Mey21		Late Jurassic	Fig 10 (second)
meyer 2021 3	Theropoda	Mey21		Late Jurassic	Fig 9b
meyer 2021 4	Theropoda	Mey21		Late Jurassic	Fig 9b (outer)
milan 2015 1	Theropoda	Mil15		Early Jurassic	Fig 3
Milàn_2008 2	Stegosauria	Mil08	Deltapodus brodricki	Late Jurassic	Fig 2
milner 2006 1	Ornithopoda	Mil06a		Late Cretaceous	Fig 4D
milner 2006 1b	Ornithopoda	Mil06a		Late Cretaceous	Fig 4D
milner 2006 2	Ornithopoda	Mil06a		Late Cretaceous	Fig 4H
milner 2006 3	Ornithopoda	Mil06a		Late Cretaceous	Fig 4B
milner 2006 3b	Ornithopoda	Mil06a		Late Cretaceous	Fig 4B
milner 2006 4	Ornithopoda	Mil06a		Late Cretaceous	Fig 4F
milner 2006 5	Theropoda	Mil06a		Late Cretaceous	Fig 6
milner 2006 6	Theropoda	Mil06a		Late Cretaceous	Fig 6
milner 2006 7	Theropoda	Mil06a		Late Cretaceous	Fig 6
milner 2006b 3	Theropoda	Mil06b	Eubrontes	Early Jurassic	Fig 17A
moratalla 1992 1	Ornithopoda	Mor92		Early Cretaceous	Fig 3A'
moratalla 1992 2	Ornithopoda	Mor92		Early Cretaceous	Fig 3A'
moratalla 1992 3	Ornithopoda	Mor92		Early Cretaceous	Fig 3A'
moratalla 1992 4	Ornithopoda	Mor92		Early Cretaceous	Fig 3A'
moratalla 1994 1	Ornithopoda	Mor94		Early Cretaceous	Fig 4
moratalla 1994 2	Ornithopoda	Mor94		Early Cretaceous	Fig 4
moratalla 1994 3	Ornithopoda	Mor94		Early Cretaceous	Fig 4
moratalla 1994 4	Ornithopoda	Mor94		Early Cretaceous	Fig 4
moratalla 1994 5	Ornithopoda	Mor94		Early Cretaceous	Fig 4
moratalla 1994 6	Ornithopoda	Mor94		Early Cretaceous	Fig 4
moratalla 1994 7	Ornithopoda	Mor94		Early Cretaceous	Fig 4
moratalla 1994 8	Ornithopoda	Mor94		Early Cretaceous	Fig 4
moratalla 1994 9	Ornithopoda	Mor94		Early Cretaceous	Fig 4
moratalla 1994 10	Ornithopoda	Mor94		Early Cretaceous
moratalla 1994 11	Ornithopoda	Mor94		Early Cretaceous
moratalla 1994 12	Ornithopoda	Mor94		Early Cretaceous
moratalla 1994 13	Ornithopoda	Mor94		Early Cretaceous
moratalla 1994 14	Ornithopoda	Mor94		Early Cretaceous
moratalla 1994 15	Theropoda	Mor94		Early Cretaceous
Moreau_2019 6g	Sauropoda	Mor19	Occitanopodus gandi, igen. et isp. nov	Middle Jurassic	Fig 6g
Moreau_2019 6i	Sauropoda	Mor19	Occitanopodus gandi, igen. et isp. nov	Middle Jurassic	Fig 6i
moreau 2021 1	Theropoda	Mor21		Early Jurassic	Fig 3 (track 76)
moreau 2021 2	Theropoda	Mor21		Early Jurassic	Fig 3 (track 67)
moreau 2021 3	Theropoda	Mor21		Early Jurassic	Fig 3 (track 10)
moreau 2021 4	Theropoda	Mor21		Early Jurassic	Fig 3 (track 95)
moreau 2021 5	Theropoda	Mor21		Early Jurassic	Fig 3 (track 106)
moreau 2021 6	Theropoda	Mor21		Early Jurassic	Fig 3 (track 60)
moreau 2021 7	Theropoda	Mor21		Early Jurassic	Fig 3 (track 5)
moreau 2021 8	Theropoda	Mor21		Early Jurassic	Fig 3 (track 100)
Mustoe_2012 4a	Bird	Mus12	Rivavipes giganteus ichnosp. nov.	Eocene	Fig 4a
Mustoe_2012 4b	Bird	Mus12	Rivavipes giganteus ichnosp. nov.	Eocene	Fig 4b
Mustoe_2012 4c	Bird	Mus12	Rivavipes giganteus ichnosp. nov.	Eocene	Fig 4c
Neto de Carvalho_2023 3a_1R	Bird	Net23	Corvidichnus odemirensis	Pleistocene	Fig 3a
Neto de Carvalho_2023 3a_2L	Bird	Net23	Corvidichnus odemirensis	Pleistocene	Fig 3a
Neto de Carvalho_2023 3a_3R	Bird	Net23	Corvidichnus odemirensis	Pleistocene	Fig 3a
Neto de Carvalho_2023 3a_4L	Bird	Net23	Corvidichnus odemirensis	Pleistocene	Fig 3a
Neto de Carvalho_2023 6c_1R	Bird	Net23	Gruipeda aff. maxima	Pleistocene	Fig 6c
Neto de Carvalho_2023 7b_1L	Bird	Net23	Buboichnus vicentinus	Pleistocene	Fig 7b
Neto de Carvalho_2023 7b_3	Bird	Net23	Buboichnus vicentinus	Pleistocene	Fig 7b
niedzwiedzki 2004 1	Theropoda	Nie04	Anchisauripus	Early Jurassic	Fig 3A
niedzwiedzki 2004 2	Theropoda	Nie04	Kayentapus	Early Jurassic	Fig 3B
niedzwiedzki 2016 1	Theropoda	Nie16		Early Jurassic	Fig 6
niedzwiedzki 2016 2	Theropoda	Nie16		Early Jurassic	Fig 6
niedzwiedzki 2016 3	Theropoda	Nie16		Early Jurassic	Fig 6
niedzwiedzki 2016 4	Theropoda	Nie16		Early Jurassic	Fig 6
niedzwiedzki 2016 5	Theropoda	Nie16		Early Jurassic	Fig 6
niedzwiedzki 2016 6	Theropoda	Nie16	Anchisauripus	Early Jurassic	Fig 7
niedzwiedzki 2016 7	Theropoda	Nie16	Anchisauripus	Early Jurassic	Fig 7
niedzwiedzki 2016 8	Theropoda	Nie16	Anchisauripus	Early Jurassic	Fig 7
niedzwiedzki 2016 9	Ornithopoda	Nie16	Anomoepus	Early Jurassic	Fig 8B
niedzwiedzki 2016 10	Ornithopoda	Nie16	Anomoepus	Early Jurassic	Fig 8C
niedzwiedzki 2016 11	Ornithopoda	Nie16	Anomoepus	Early Jurassic	Fig 8D
Niu_2023 4c	Ornithopoda	Niu23	Ornithopodichus isp. (invalid)	Late Cretaceous	Fig 4c
olsen 1980 1	Theropoda	Ols80	Grallator	Late Triassic	Fig 5G
olsen 1980 2	Theropoda	Ols80	Grallator	Early Jurassic	Fig 20A (a)
olsen 1980 3	Theropoda	Ols80	Grallator	Early Jurassic	Fig 20A (d)
olsen 1980 4	Theropoda	Ols80	Grallator	Early Jurassic	Fig 20A (g)
olsen 1980 5	Ornithopoda	Ols80	Anomoepus	Early Jurassic	Fig 20B (lowest)
olsen 1984 3	Theropoda	Ols84	Grallator	Late Triassic	Fig 3I (c)
olsen 1984 4	Theropoda	Ols84	Grallator	Late Triassic	Fig 3I (e)
olsen 1984 8	Theropoda	Ols84	Anchisauripus	Early Jurassic	Fig 4B (e)
olsen 1998 1	Theropoda	Ols98	Eubrontes	Early Jurassic	Fig 5A
olsen 2003 1	Ornithopoda	Ols03	Anomoepus	Early Jurassic	Fig 19.11 B (second pes of trackway)
olsen 2003 2	Ornithopoda	Ols03	Anomoepus	Early Jurassic	Fig 19.20 B (second pes)
olsen 2003 3	Ornithopoda	Ols03	Anomoepus	Early Jurassic	Fig 19.24 B (third pes)
olsen 2003 3b	Ornithopoda	Ols03	Anomoepus	Early Jurassic	Fig 19.24 B (third pes)
olsen 2003 4	Ornithopoda	Ols03	Apatichnus	Early Jurassic	Fig 19.29 B (second pes)
olsen 2003 4b	Ornithopoda	Ols03	Apatichnus	Early Jurassic	Fig 19.29 B (second pes)
olsen 2003 5	Ornithopoda	Ols03	Anomoepus	Early Jurassic	Fig 19.23 D
olsen 2003 6	Ornithopoda	Ols03	Anomoepus	Early Jurassic	Fig 19.15 D
olsen 2003 7	Ornithopoda	Ols03	Anomoepus	Early Jurassic	Fig 19.24 A
olsen 2003 8	Ornithopoda	Ols03	Anomoepus	Early Jurassic	Fig 19.24 A
olsen 2003 9	Ornithopoda	Ols03	Anomoepus	Early Jurassic	Fig 19.24 A
olsen 2003 10	Ornithopoda	Ols03	Anomoepus	Early Jurassic	Fig 19.24 A
olsen 2003 11	Ornithopoda	Ols03	Anomoepus	Early Jurassic	Fig 19.24 A
olsen 2003 12	Ornithopoda	Ols03	Anomoepus	Early Jurassic	Fig 19.24 A
olsen 2003 13	Ornithopoda	Ols03	Anomoepus	Early Jurassic	Fig 19.24 A
olsen 2003 14	Ornithopoda	Ols03	Anomoepus	Early Jurassic	Fig 19.24 A
olsen 2003 15	Ornithopoda	Ols03	Anomoepus	Early Jurassic	Fig 19.24 A
olsen 2003 16	Ornithopoda	Ols03	Anomoepus	Early Jurassic	Fig 19.24 A
olsen 2003 17	Ornithopoda	Ols03	Anomoepus	Early Jurassic	Fig 19.24 A
olsen 2003 18	Ornithopoda	Ols03	Anomoepus	Early Jurassic	Fig 19.24 A
olsen 2003 19	Ornithopoda	Ols03	Anomoepus	Early Jurassic	Fig 19.24 A
olsen 2003 20	Ornithopoda	Ols03	Anomoepus	Early Jurassic	Fig 19.24 A
olsen 2003 21	Ornithopoda	Ols03	Anomoepus	Early Jurassic	Fig 19.24 A
olsen 2003 22	Ornithopoda	Ols03	Anomoepus	Early Jurassic	Fig 19.27
olsen 2003 23	Ornithopoda	Ols03	Anomoepus	Early Jurassic	Fig 19.27
olsen 2003 24	Ornithopoda	Ols03	Anomoepus	Early Jurassic	Fig 19.28
olsen 2003 25	Ornithopoda	Ols03	Anomoepus	Early Jurassic	Fig 19.28
Oukassou_2022 5	Stegosauria	Ouk22	cf. Stegopodus	Late Jurassic-Early Cretaceous	Fig 5
Panascí_2024 6_15	Ornithopoda	Pan24	?	Late Cretaceous	Fig 6 (15)
pascual-arribas 2009 1	Ornithopoda	Pas09	Iguanodontipus	Early Cretaceous	Fig 4 (left trackway, second track)
pascual-arribas 2009 2	Ornithopoda	Pas09	Iguanodontipus	Early Cretaceous	Fig 4 (middle trackway, first track)
pascual-arribas 2009 3	Ornithopoda	Pas09	Iguanodontipus	Early Cretaceous	Fig 4 (right trackway, third track)
Pascual_2012 2	Stegosauria	Pas12	Deltapodus isp.	Early Cretaceous	Fig 2
Patterson_2004 1	Bird	Pat04	Ornithoformipes controversus ichnosp. nov.	Eocene	Fig 1
perez-lorente 1997 1	Ornithopoda	Per97		Early Cretaceous	Fig 7
perez-lorente 2015 1	Theropoda	Per15		Early Cretaceous	Fig 3.13
perez-lorente 2015 2	Theropoda	Per15		Early Cretaceous	Fig 3-146
perez-lorente 2015 3	Theropoda	Per15		Early Cretaceous	Fig 3-146
perez-lorente 2015 4	Theropoda	Per15		Early Cretaceous	Fig 3-146
perez-lorente 2015 5	Theropoda	Per15		Early Cretaceous	Fig 3-146
perez-lorente 2015 6	Theropoda	Per15		Early Cretaceous	Fig 3-146
perez-lorente 2015 7	Theropoda	Per15		Early Cretaceous	Fig 3-146
perez-lorente 2015 8	Theropoda	Per15		Early Cretaceous	Fig 3-146
perez-lorente 2015 9	Theropoda	Per15		Early Cretaceous	Fig 3-146
perez-lorente 2015 10	Theropoda	Per15		Early Cretaceous	Fig 3-155 LL 36.2
perez-lorente 2015 11	Theropoda	Per15		Early Cretaceous	Fig 3-212
perez-lorente 2015 12	Theropoda	Per15		Early Cretaceous	Fig 3-212
perez-lorente 2015 13	Theropoda	Per15		Early Cretaceous	Fig 3-212
perez-lorente 2015 14	Theropoda	Per15		Early Cretaceous	Fig 3-163A
perez-lorente 2015 15	Theropoda	Per15		Early Cretaceous	Fig 3-163B
perez-lorente 2015 16	Theropoda	Per15		Early Cretaceous	Fig 3-163C
perez-lorente 2015 17	Theropoda	Per15		Early Cretaceous	Fig 3-163C
Petti_2020 8b	Ankylosauria	Pet20	?	Early Cretaceous	Fig 8b
pittman 1989 1	Theropoda	Pit89		Early Cretaceous	Fig 15.8 A
pittman 1989 2	Theropoda	Pit89		Early Cretaceous	Fig 15.8 J
pittman 1989 3	Theropoda	Pit89		Early Cretaceous	Fig 15.8 F
pittman 1989 4	Theropoda	Pit89		Early Cretaceous	Fig 15.8 C
pittman 1989 5	Theropoda	Pit89		Early Cretaceous	Fig 15.8 D
pittman 1989 6	Theropoda	Pit89		Early Cretaceous	Fig 15.8 B
pittman 1989 7	Theropoda	Pit89		Early Cretaceous	Fig 15.8 E
pittman 1989 8	Theropoda	Pit89		Early Cretaceous	Fig 15.8 L
pittman 1989 9	Theropoda	Pit89		Early Cretaceous	Fig 15.8 O
pittman 1989 10	Theropoda	Pit89		Early Cretaceous	Fig 15.8 I
Pond_2014 4a	Ornithopoda	Pon14	?	Early Cretaceous	Fig 4a
Pond_2014 7	Ankylosauria	Pon14	Tetrapodosaurus	Early Cretaceous	Fig 7
raath 1972 1	Theropoda	Raa72		NA	Fig 1B
rainforth 1996 2	Theropoda	Rai96	Eubrontes	NA	Fig 1A
rauhut 2018 1	Theropoda	Rau18		Late Jurassic	Fig 5
rauhut 2018 2	Theropoda	Rau18		Late Jurassic	Fig 5
rauhut 2018 3	Theropoda	Rau18		Late Jurassic	Fig 5
rauhut 2018 4	Theropoda	Rau18		Late Jurassic	Fig 5
rauhut 2018 5	Theropoda	Rau18		Late Jurassic	Fig 6
rauhut 2018 6	Theropoda	Rau18		Late Jurassic	Fig 6
razzolini 2016 1	Ornithopoda	Raz16	Caririchnium	Early Cretaceous	Fig 4
razzolini 2016 1b	Ornithopoda	Raz16	Caririchnium	Early Cretaceous	Fig 4
razzolini 2016 2	Ornithopoda	Raz16	Caririchnium	Early Cretaceous	Fig 4
razzolini 2016 2b	Ornithopoda	Raz16	Caririchnium	Early Cretaceous	Fig 4
razzolini 2016 3	Ornithopoda	Raz16	Caririchnium	Early Cretaceous	Fig 4
razzolini 2016 3b	Ornithopoda	Raz16	Caririchnium	Early Cretaceous	Fig 4
razzolini 2016 4	Ornithopoda	Raz16	Caririchnium	Early Cretaceous	Fig 4
razzolini 2016 4b	Ornithopoda	Raz16	Caririchnium	Early Cretaceous	Fig 4
razzolini 2016 5	Ornithopoda	Raz16	Caririchnium	Early Cretaceous	Fig 5
razzolini 2016 5b	Ornithopoda	Raz16	Caririchnium	Early Cretaceous	Fig 5
razzolini 2016 6	Ornithopoda	Raz16	Caririchnium	Early Cretaceous	Fig 5
razzolini 2016 6b	Ornithopoda	Raz16	Caririchnium	Early Cretaceous	Fig 5
razzolini 2016 7	Ornithopoda	Raz16	Caririchnium	Early Cretaceous	Fig 5
razzolini 2016 7b	Ornithopoda	Raz16	Caririchnium	Early Cretaceous	Fig 5
razzolini 2016 8	Ornithopoda	Raz16	Caririchnium	Early Cretaceous	Fig 5
razzolini 2016 8b	Ornithopoda	Raz16	Caririchnium	Early Cretaceous	Fig 5
razzolini 2017 1	Theropoda	Raz17	Megalosauripus	Early Jurassic	Fig 4A
razzolini 2017 2	Theropoda	Raz17	Megalosauripus	Early Jurassic	Fig 4F
razzolini 2017 3	Theropoda	Raz17	Megalosauripus	Early Jurassic	Fig 4G
razzolini 2017 4	Theropoda	Raz17	Megalosauripus	Early Jurassic	Fig 4B
razzolini 2017 5	Theropoda	Raz17	Megalosauripus	Early Jurassic	Fig 4C
razzolini 2017 6	Theropoda	Raz17	Megalosauripus	Early Jurassic	Fig 4N
reynolds 1989 1	Theropoda	Rey89	Grallator	Early Jurassic	Fig 30.4 A
reynolds 1989 2	Theropoda	Rey89		Early Jurassic	Fig 30.5 A
reynolds 1989 3	Theropoda	Rey89		Early Jurassic	Fig 30.6 A
rodriguez de la rosa 2012 1	Ornithopoda	Rod12		Early Cretaceous	Fig 7B
Rodríguez-de la Rosa_2018 6c	Ankylosauria	Rod18	Tetrapodosaurus	Middle Jurassic	Fig 6c
romilio 2020 1	Theropoda	Rom20		Jurassic	Fig 3
romilio 2020 2	Theropoda	Rom20		Jurassic	Fig 3
romilio 2020 3	Theropoda	Rom20		Jurassic	Fig 4
romilio 2020 4	Theropoda	Rom20		Jurassic	Fig 4
romilio 2020 5	Theropoda	Rom20		Jurassic	Fig 4
romilio 2020 6	Theropoda	Rom20		Jurassic	Fig 4
romilio 2022 anomoepus 1	Ornithopoda	Lal22b		Jurassic	n/a
romilio 2022 anomoepus 2	Ornithopoda	Lal22b		Jurassic	n/a
romilio 2022 anomoepus 3	Ornithopoda	Lal22b		Jurassic	n/a
romilio 2022 anomoepus 4	Ornithopoda	Lal22b		Jurassic	n/a
romilio 2022 anomoepus 5	Ornithopoda	Lal22b		Jurassic	n/a
romilio 2022 anomoepus 6	Ornithopoda	Lal22b		Jurassic	n/a
Salisbury_2016 DP11-4	Sauropoda	Sal16	?	Early Cretaceous	Fig 33
Salisbury_2016 DP14-9	Sauropoda	Sal16	?	Early Cretaceous	Fig 34
Salisbury_2016 DP8-30	Sauropoda	Sal16	?	Early Cretaceous	Fig 26
salisbury 2016 1	Theropoda	Sal16	Megalosauropus	Early Cretaceous	Fig 19G
salisbury 2016 2	Theropoda	Sal16	Yangtzepus	Early Cretaceous	Fig 21C
salisbury 2016 5	Ornithopoda	Sal16	Walmadanyichnus	Early Cretaceous	Fig 42C
salisbury 2016 6	Ornithopoda	Sal16	Walmadanyichnus	Early Cretaceous	Fig 43F
santos 2013 1	Ornithopoda	San13		Early Cretaceous	Fig 6A (fourth track)
santos 2013 2	Ornithopoda	San13		Early Cretaceous	Fig 4
santos 2013 3	Ornithopoda	San13		Early Cretaceous	Fig 4
santos 2013 4	Ornithopoda	San13		Early Cretaceous	Fig 4
santos 2013 5	Ornithopoda	San13		Early Cretaceous	Fig 4
santos 2013 6	Ornithopoda	San13		Early Cretaceous	Fig 4
santos 2013 7	Ornithopoda	San13		Early Cretaceous	Fig 4
santos 2013 8	Ornithopoda	San13		Early Cretaceous	Fig 5C
santos 2013 9	Ornithopoda	San13		Early Cretaceous	Fig 6 (first track)
santos 2013 10	Ornithopoda	San13		Early Cretaceous	Fig 6 (second track)
Santos_2009 4b_2	Sauropoda	San09	Galinhapodus gomesi	Middle Jurassic	Fig 4b
Sarjeant_1974 31	Ornithopoda	Sar74	Iguanodontipus	Early Cretaceous	Fig 31
Sarjeant_1998 14	Ornithopoda	Sar98	Iguanodontipus burreyi	Early Cretaceous	Fig 14
Sarjeant_2001 10	Bird	Sar01	Gruipeda becassi	Miocene	Fig 10
Sarjeant_2001 12_1	Bird	Sar01	Alaripeda lofgreni	Miocene	Fig 12
Sarjeant_2001 12_2	Bird	Sar01	Alaripeda lofgreni	Miocene	Fig 12
Sarjeant_2001 12_3	Bird	Sar01	Alaripeda lofgreni	Miocene	Fig 12
Sarjeant_2001 12_4	Bird	Sar01	Alaripeda lofgreni	Miocene	Fig 12
Sarjeant_2001 14	Bird	Sar01	Anatipeda californica	Miocene	Fig 14
Sarjeant_2001 2_1	Bird	Sar01	Avipeda thrinax	Miocene	Fig 2
Sarjeant_2001 2_2	Bird	Sar01	Avipeda thrinax	Miocene	Fig 2
Sarjeant_2001 20	Bird	Sar01	Culcitapeda ascia	Miocene	Fig 20
Serrano-Branas_2022 3a_1	Bird	Ser22	Leptoptilostipus isp.	Late Cretaceous	Fig 3a
Serrano-Branas_2022 3a_2	Bird	Ser22	Leptoptilostipus isp.	Late Cretaceous	Fig 3a
Serrano-Branas_2022 3a_3	Bird	Ser22	Leptoptilostipus isp.	Late Cretaceous	Fig 3a
Serrano-Branas_2022 3a_6	Bird	Ser22	Leptoptilostipus isp.	Late Cretaceous	Fig 3a
Serrano-Branas_2022 3a_7	Bird	Ser22	Leptoptilostipus isp.	Late Cretaceous	Fig 3a
Shillito_2019 18_2	Ornithopoda	Shi19	Caririchnium isp.	Early Cretaceous	Fig 18
Shillito_2019 4A_1L	Ornithopoda	Shi19	Iguanodontipus	Early Cretaceous	Fig 4a
Shillito_2019 4A_2R	Ornithopoda	Shi19	Iguanodontipus	Early Cretaceous	Fig 4a
Shillito_2019 4A_3L	Ornithopoda	Shi19	Iguanodontipus	Early Cretaceous	Fig 4a
Shillito_2019 4A_4R	Ornithopoda	Shi19	Iguanodontipus	Early Cretaceous	Fig 4a
Shillito_2019 9A	Ornithopoda	Shi19	?	Early Cretaceous	Fig 9a
Shillito_2019 9C	Ornithopoda	Shi19	?	Early Cretaceous	Fig 9c
shounan 1989 1	Theropoda	Sho89	Changpeipus	Jurassic	Fig 19.3 D
shounan 1989 2	Theropoda	Sho89	Youngichnus	Early Jurassic	Fig 19.3 F
shounan 1989 3	Theropoda	Sho89	Zhengichnus	Jurassic	Fig 19.3 E
thulborn 1994 1	Ornithopoda	Thu94	Anomoepus	Early Jurassic	Fig 4A
thulborn 1994 2	Ornithopoda	Thu94	Anomoepus	Early Jurassic	Fig 1
thulborn 1994 3	Ornithopoda	Thu94	Anomoepus	Early Jurassic	Fig 1
thulborn 1994 4	Ornithopoda	Thu94	Anomoepus	Early Jurassic	Fig 1
thulborn 1994 5	Ornithopoda	Thu94	Anomoepus	Early Jurassic	Fig 1
tsukiji 2018 1	Ornithopoda	Tsu18	Caririchnium	Early Cretaceous	Fig 6 A"“W
tsukiji 2018 2	Ornithopoda	Tsu18	Caririchnium	Early Cretaceous	Fig 6 A"“W
tsukiji 2018 3	Ornithopoda	Tsu18	Caririchnium	Early Cretaceous	Fig 6 A"“W
tsukiji 2018 4	Ornithopoda	Tsu18	Caririchnium	Early Cretaceous	Fig 6 A"“W
tsukiji 2018 5	Ornithopoda	Tsu18	Caririchnium	Early Cretaceous	Fig 6 A"“W
tsukiji 2018 6	Ornithopoda	Tsu18	Caririchnium	Early Cretaceous	Fig 6 A"“W
tsukiji 2018 7	Ornithopoda	Tsu18	Caririchnium	Early Cretaceous	Fig 6 A"“W
tsukiji 2018 8	Ornithopoda	Tsu18	Caririchnium	Early Cretaceous	Fig 6 A"“W
tsukiji 2018 9	Ornithopoda	Tsu18	Caririchnium	Early Cretaceous	Fig 6 A"“W
tsukiji 2018 10	Ornithopoda	Tsu18	Caririchnium	Early Cretaceous	Fig 6 A"“W
tsukiji 2018 11	Ornithopoda	Tsu18	Caririchnium	Early Cretaceous	Fig 6 A"“W
tsukiji 2018 12	Ornithopoda	Tsu18	Caririchnium	Early Cretaceous	Fig 6 A"“W
tsukiji 2018 13	Ornithopoda	Tsu18	Caririchnium	Early Cretaceous	Fig 6 A"“W
tsukiji 2018 15	Ornithopoda	Tsu18	Caririchnium	Early Cretaceous	Fig 6 A"“W
tsukiji 2018 16	Ornithopoda	Tsu18	Caririchnium	Early Cretaceous	Fig 6 A"“W
tsukiji 2018 17	Ornithopoda	Tsu18	Amblydactylus	Early Cretaceous	Fig 6 A"“W
tsukiji 2018 18	Ornithopoda	Tsu18	Amblydactylus	Early Cretaceous	Fig 6 A"“W
tsukiji 2018 19	Ornithopoda	Tsu18	Amblydactylus	Early Cretaceous	Fig 6 A"“W
tsukiji 2018 20	Ornithopoda	Tsu18	Amblydactylus	Early Cretaceous	Fig 6 A"“W
tsukiji 2018 21	Ornithopoda	Tsu18	Amblydactylus	Early Cretaceous	Fig 6 A"“W
tsukiji 2018 22	Ornithopoda	Tsu18	Amblydactylus	Early Cretaceous	Fig 6 A"“W
tsukiji 2018 23	Ornithopoda	Tsu18	Amblydactylus	Early Cretaceous	Fig 6 A"“W
Vila_2013 5a	Ornithopoda	Vil13	Hadrosauropodus	Late Cretaceous	Fig 5a
Vila_2013 5c	Ornithopoda	Vil13	Hadrosauropodus	Late Cretaceous	Fig 5c
wagensommer 2012 1	Theropoda	Wag12	Kayentapus	Middle Jurassic	Fig 6H
wagensommer 2012 2	Theropoda	Wag12	Kayentapus	Middle Jurassic	Fig 6S
wagensommer 2016 1	Theropoda	Wag16	Kayentapus	Early Jurassic	Fig 7a
wagensommer 2016 2	Theropoda	Wag16	Eubrontes	Early Jurassic	Fig 12d
wagensommer 2022 1	Theropoda	Wag23		Middle Jurassic	Fig 11
wagensommer 2022 2	Theropoda	Wag23		Middle Jurassic	Fig 11
wagensommer 2022 3	Theropoda	Wag23		Middle Jurassic	Fig 11
wagensommer 2022 4	Theropoda	Wag23		Middle Jurassic	Fig 11
wagensommer 2022 5	Theropoda	Wag23		Middle Jurassic	Fig 11
wagensommer 2022 6	Theropoda	Wag23		Middle Jurassic	Fig 11
wagensommer 2022 7	Theropoda	Wag23		Middle Jurassic	Fig 11
wagensommer 2022 8	Theropoda	Wag23		Middle Jurassic	Fig 11
wagensommer 2022 9	Theropoda	Wag23		Middle Jurassic	Fig 11
wagensommer 2022 10	Theropoda	Wag23		Middle Jurassic	Fig 11
wagensommer 2022 11	Theropoda	Wag23		Middle Jurassic	Fig 11
wagensommer 2022 12	Theropoda	Wag23		Middle Jurassic	Fig 11
wagensommer 2022 13	Theropoda	Wag23		Middle Jurassic	Fig 11
wagensommer 2022 14	Theropoda	Wag23		Middle Jurassic	Fig 11
wagensommer 2022 15	Theropoda	Wag23		Middle Jurassic	Fig 11
wagensommer 2022 16	Theropoda	Wag23		Middle Jurassic	Fig 11
wagensommer 2022 17	Theropoda	Wag23		Middle Jurassic	Fig 11
wagensommer 2022 18	Theropoda	Wag23		Middle Jurassic	Fig 11
wagensommer 2022 19	Theropoda	Wag23		Middle Jurassic	Fig 11
wagensommer 2022 20	Theropoda	Wag23		Middle Jurassic	Fig 11
wagensommer 2022 21	Theropoda	Wag23		Middle Jurassic	Fig 11
wagensommer 2022 22	Theropoda	Wag23		Middle Jurassic	Fig 11
wagensommer 2022 23	Theropoda	Wag23		Middle Jurassic	Fig 11
wagensommer 2022 24	Theropoda	Wag23		Middle Jurassic	Fig 11
wagensommer 2022 25	Theropoda	Wag23		Middle Jurassic	Fig 11
wagensommer 2022 26	Theropoda	Wag23		Middle Jurassic	Fig 11
wagensommer 2022 27	Theropoda	Wag23		Middle Jurassic	Fig 11
wagensommer 2022 28	Theropoda	Wag23		Middle Jurassic	Fig 11
wagensommer 2022 29	Theropoda	Wag23		Middle Jurassic	Fig 11
wagensommer 2022 30	Theropoda	Wag23		Middle Jurassic	Fig 11
wagensommer 2022 31	Theropoda	Wag23		Middle Jurassic	Fig 11
wagensommer 2022 32	Theropoda	Wag23		Middle Jurassic	Fig 11
wagensommer 2022 33	Theropoda	Wag23		Middle Jurassic	Fig 11
wagensommer 2022 34	Theropoda	Wag23		Middle Jurassic	Fig 11
wagensommer 2022 35	Theropoda	Wag23		Middle Jurassic	Fig 11
wagensommer 2022 36	Theropoda	Wag23		Middle Jurassic	Fig 11
wagensommer 2022 37	Theropoda	Wag23		Middle Jurassic	Fig 11
wagensommer 2022 38	Theropoda	Wag23		Middle Jurassic	Fig 11
wagensommer 2022 39	Theropoda	Wag23		Middle Jurassic	Fig 11
wagensommer 2022 40	Theropoda	Wag23		Middle Jurassic	Fig 11
wagensommer 2022 41	Theropoda	Wag23		Middle Jurassic	Fig 11
wagensommer 2022 42	Theropoda	Wag23		Middle Jurassic	Fig 11
wagensommer 2022 43	Theropoda	Wag23		Middle Jurassic	Fig 11
wagensommer 2022 44	Theropoda	Wag23		Middle Jurassic	Fig 11
wagensommer 2022 45	Theropoda	Wag23		Middle Jurassic	Fig 11
wagensommer 2022 46	Theropoda	Wag23		Middle Jurassic	Fig 11
wagensommer 2022 47	Theropoda	Wag23		Middle Jurassic	Fig 11
wagensommer 2022 48	Theropoda	Wag23		Middle Jurassic	Fig 11
wagensommer 2022 49	Theropoda	Wag23		Middle Jurassic	Fig 11
wagensommer 2022 50	Theropoda	Wag23		Middle Jurassic	Fig 11
wagensommer 2022 51	Theropoda	Wag23		Middle Jurassic	Fig 11
wagensommer 2022 52	Theropoda	Wag23		Middle Jurassic	Fig 11
wagensommer 2022 53	Theropoda	Wag23		Middle Jurassic	Fig 11
wagensommer 2022 54	Theropoda	Wag23		Middle Jurassic	Fig 11
wagensommer 2022 55	Theropoda	Wag23		Middle Jurassic	Fig 11
wagensommer 2022 56	Theropoda	Wag23		Middle Jurassic	Fig 11
wagensommer 2022 57	Theropoda	Wag23		Middle Jurassic	Fig 11
wagensommer 2022 58	Theropoda	Wag23		Middle Jurassic	Fig 11
wagensommer 2022 59	Theropoda	Wag23		Middle Jurassic	Fig 11
wagensommer 2022 60	Theropoda	Wag23		Middle Jurassic	Fig 11
wagensommer 2022 61	Theropoda	Wag23		Middle Jurassic	Fig 11
wagensommer 2022 62	Theropoda	Wag23		Middle Jurassic	Fig 11
wagensommer 2022 63	Theropoda	Wag23		Middle Jurassic	Fig 11
wagensommer 2022 64	Theropoda	Wag23		Middle Jurassic	Fig 11
wagensommer 2022 65	Theropoda	Wag23		Middle Jurassic	Fig 11
wagensommer 2022 66	Theropoda	Wag23		Middle Jurassic	Fig 11
wagensommer 2022 67	Theropoda	Wag23		Middle Jurassic	Fig 11
wagensommer 2022 68	Theropoda	Wag23		Middle Jurassic	Fig 11
wagensommer 2022 69	Theropoda	Wag23		Middle Jurassic	Fig 11
wagensommer 2022 70	Theropoda	Wag23		Middle Jurassic	Fig 11
wagensommer 2022 71	Theropoda	Wag23		Middle Jurassic	Fig 11
wagensommer 2022 72	Theropoda	Wag23		Middle Jurassic	Fig 11
wagensommer 2022 73	Theropoda	Wag23		Middle Jurassic	Fig 11
wagensommer 2022 74	Theropoda	Wag23		Middle Jurassic	Fig 11
wagensommer 2022 75	Theropoda	Wag23		Middle Jurassic	Fig 11
wagensommer 2022 76	Theropoda	Wag23		Middle Jurassic	Fig 11
wagensommer 2022 77	Theropoda	Wag23		Middle Jurassic	Fig 11
wagensommer 2022 78	Theropoda	Wag23		Middle Jurassic	Fig 11
wagensommer 2022 79	Theropoda	Wag23		Middle Jurassic	Fig 11
wagensommer 2022 80	Theropoda	Wag23		Middle Jurassic	Fig 11
wagensommer 2022 81	Theropoda	Wag23		Middle Jurassic	Fig 11
wagensommer 2022 82	Theropoda	Wag23		Middle Jurassic	Fig 11
wagensommer 2022 83	Theropoda	Wag23		Middle Jurassic	Fig 11
wang 2016 1	Theropoda	Wan16	Pengxianpus	Early Jurassic	Fig 8
wang 2016 1b	Theropoda	Wan16	Pengxianpus	Early Jurassic	Fig 8
weems 2006 4	Theropoda	Wee06	Kayentapus	Late Triassic	Fig 4
weems 2006 5	Theropoda	Wee06	Eubrontes	Late Triassic	Fig 4
Weems_2018 USNM 412535	Bird-like	Wee18	Plesiornis pilulatus	Early Jurassic	Fig 6b
Whyte_1994 5b	Stegosauria	Why19	Deltapodus brodricki ichnogen. et ichnosp. nov.	Middle Jurassic	Fig 5b
wilson 2009 1	Ornithopoda	Wil09	Anomoepus	Late Triassic/Early Jurassic	Fig 2 (track 10)
wilson 2009 3	Ornithopoda	Wil09	Anomoepus	Late Triassic/Early Jurassic	Fig 2 (track 12)
wilson 2009 4	Ornithopoda	Wil09	Anomoepus	Late Triassic/Early Jurassic	Fig 2 (track 12)
wilson 2009 5	Ornithopoda	Wil09	Anomoepus	Late Triassic/Early Jurassic	Fig 2 (track 14)
wilson 2009 6	Ornithopoda	Wil09	Anomoepus	Late Triassic/Early Jurassic	Fig 2 (track 16)
wilson 2009 7	Ornithopoda	Wil09	Anomoepus	Late Triassic/Early Jurassic	Fig 2 (track 17)
woodhams 1989 1	Ornithopoda	Woo89		Early Cretaceous	Fig 32.7a
woodhams 1989 2	Ornithopoda	Woo89		Early Cretaceous	Fig 32.7b
woodhams 1989 3	Ornithopoda	Woo89		Early Cretaceous	Fig 32.7c
woodhams 1989 3b	Ornithopoda	Woo89		Early Cretaceous	Fig 32.7c
woodhams 1989 4	Ornithopoda	Woo89		Early Cretaceous	Fig 32.7d
woodhams 1989 4b	Ornithopoda	Woo89		Early Cretaceous	Fig 32.7d
wright 1998 1	Theropoda	Wri98	Bueckeburgichnus	Early Cretaceous	Fig 4b
wright 1998b 1	Ornithopoda	Lal22b		Early Cretaceous	Fig 3
wright 1998b 2	Theropoda	Lal22b		Early Cretaceous	Fig 3
wright 1998b 3	Ornithopoda	Lal22b		Early Cretaceous	Fig 3
wright 1998b 4	Ornithopoda	Lal22b		Early Cretaceous	Fig 3
xing 2009 1	Ornithopoda	Xin09	Hadrosauropodus	Late Cretaceous	Fig 4C
Xing_2011 MGCM H14	Bird	Xin11	Koreanaornis dodsoni	Early Cretaceous	Fig 3a
Xing_2011 MGCM H25a	Bird	Xin11	Moguiornipes	Early Cretaceous	Fig 7a
Xing_2011 MGCM H26	Bird	Xin11	Aquatilavipes isp.	Early Cretaceous	Fig 6b
xing 2011 1	Theropoda	Xin11	cf. Jialingpus isp.	Early Cretaceous	Fig 9G
xing 2011 2	Theropoda	Xin11	Jialingpus	Early Cretaceous	Fig 10C
xing 2011 3	Theropoda	Xin11	Jialingpus	Early Cretaceous	Fig 10D
xing 2011 4	Theropoda	Xin11	Kayentapus	Early Cretaceous	Fig 9E
xing 2011 5	Theropoda	Xin11	Asianopodus	Early Cretaceous	Fig 9F
xing 2013 1	Theropoda	Xin13a	Chongqingpus	Late Jurassic	Fig 4, V1394-1
xing 2013 2	Theropoda	Xin13a	Chongqingpus	Late Jurassic	Fig 6. C
xing 2013 3	Theropoda	Xin13a		Late Jurassic	Fig 8 JJ4
xing 2013 4	Theropoda	Xin13a	Chongqingpus	Late Jurassic	Fig 7
xing 2013 5	Theropoda	Xin13a	Chongqingpus	Late Jurassic	Fig 7
xing 2013 6	Theropoda	Xin13a	Chongqingpus	Late Jurassic	Fig 7
xing 2013 7	Theropoda	Xin13a	Chongqingpus	Late Jurassic	Fig 7
xing 2013b 1	Theropoda	Xin13b	Pengxianpus	Late Triassic	Fig 4b
xing 2013c 1	Theropoda	Xin13c		Late Jurassic-Early Cretaceous	Fig 4b
xing 2013c 1b	Theropoda	Xin13c		Late Jurassic-Early Cretaceous	Fig 4b
xing 2013c 2	Ornithopoda	Xin13c		Late Jurassic-Early Cretaceous	Fig 7d
xing 2013d 1	Theropoda	Xin13d	Kayentapus	Middle Jurassic	Fig 4
xing 2013d 2	Theropoda	Xin13d	Kayentapus	Middle Jurassic	Fig 4
xing 2013d 3	Theropoda	Xin13d	Kayentapus	Middle Jurassic	Fig 4
xing 2013d 4	Theropoda	Xin13d	Kayentapus	Middle Jurassic	Fig 4
xing 2013d 5	Theropoda	Xin13d	Kayentapus	Middle Jurassic	Fig 4
xing 2013d 6	Theropoda	Xin13d	Kayentapus	Middle Jurassic	Fig 4
Xing_2013 MGCM SA1p	Stegosauria	Xin13e	Deltapodus	Early Cretaceous	Fig 4
Xing_2013 MGCM SA2p	Stegosauria	Xin13e	Deltapodus	Early Cretaceous	Fig 4
Xing_2013 MGCM SA3p	Stegosauria	Xin13e	Deltapodus	Early Cretaceous	Fig 4
Xing_2013 5	Stegosauria	Xin13e	Deltapodus	Early Cretaceous	Fig 5
Xing_2013 MGCM A4g	Bird	Xin13f	Pteraichnus?	Early Cretaceous	Fig 4a
Xing_2013 MGCM A5b	Bird	Xin13f	Pteraichnus?	Early Cretaceous	Fig 4c
xing 2014 1	Theropoda	Xin14a	Eubrontes	Early Jurassic	Fig 4B
xing 2014b 1	Ornithopoda	Xin14b	Caririchnium	Early Cretaceous	Fig 6. A
xing 2014b 2	Ornithopoda	Xin14b	Caririchnium	Early Cretaceous	Fig 6 C lower track
xing 2014b 3	Theropoda	Xin14b		Early Cretaceous	Fig 9. ZJIIN-T1-L2
xing 2014c 1	Theropoda	Xin14c	Changpeipus	Middle Jurassic	Fig 9 B (SSIB59)
xing 2014c 2	Theropoda	Xin14c	Changpeipus	Early Jurassic	Fig 12E (ZLJ-ZQK2)
xing 2014d 1	Theropoda	Xin14d	Jialingpus	Early Cretaceous	Fig 5 (XYT1)
xing 2014d 2	Theropoda	Xin14d	Jialingpus	Early Cretaceous	Fig 5 (XYT2)
xing 2014d 3	Theropoda	Xin14d	Jialingpus	Early Cretaceous	Fig 5 (DJP4)
xing 2014d 4	Theropoda	Xin14d	Jialingpus	Early Cretaceous	Fig 7 (XYT7)
xing 2014d 5	Theropoda	Xin14d	Jialingpus	Late Jurassic	Fig 8 (IVPP DT2)
xing 2014d 6	Theropoda	Xin14d	Jialingpus	Late Jurassic	Fig 8 (IVPP DT1)
xing 2014d 7	Theropoda	Xin14d	Jialingpus	Late Jurassic	Fig 8 (CU 199-36)
xing 2014e 1	Theropoda	Xin14e		Early Jurassic	Fig 5 A
xing 2014f 1	Theropoda	Xin14f	Paracorpulentapus	Late Cretaceous	Fig 6 F
xing 2014f 2	Theropoda	Xin14f		Late Cretaceous	Fig 6 D
xing 2014g 1	Theropoda	Xin14g		Early Cretaceous	Fig 2
xing 2014h 1	Theropoda	Xin14h		Early Jurassic	Fig 3 B
xing 2014i 1	Ornithopoda	Xin14i	Ornithopodichnus (invalid)	Early Cretaceous	Fig 7
xing 2014j 1	Theropoda	Xin14j		Middle Jurassic	Fig 3
xing 2014j 2	Theropoda	Xin14j		Middle Jurassic	Fig 3
xing 2014j 3	Theropoda	Xin14j		Middle Jurassic	Fig 3
xing 2014k 1	Theropoda	Xin14k	Asianopodus	Early Cretaceous	Fig 4
xing 2014k 2	Theropoda	Xin14k	Asianopodus	Early Cretaceous	Fig 4
xing 2014k 3	Theropoda	Xin14k	Asianopodus	Early Cretaceous	Fig 4
Xing_2014 5	Bird	Xin14l	?	Paleocene	Fig 5
xing 2015 1	Theropoda	Xin15a		Early Cretaceous	Fig 5B
xing 2015 1b	Theropoda	Xin15a		Early Cretaceous	Fig 5B
xing 2015 2	Theropoda	Xin15a		Early Cretaceous	Fig 4
xing 2015 3	Theropoda	Xin15a		Early Cretaceous	Fig 4
xing 2015 4	Theropoda	Xin15a		Early Cretaceous	Fig 4
xing 2015 5	Theropoda	Xin15a		Early Cretaceous	Fig 4
xing 2015 6	Theropoda	Xin15a		Early Cretaceous	Fig 4
xing 2015 7	Theropoda	Xin15a		Early Cretaceous	Fig 4
xing 2015b 1	Ornithopoda	Xin15b	Caririchnium	Early Cretaceous	Fig 6 (upper left)
xing 2015b 2	Ornithopoda	Xin15b	Caririchnium	Early Cretaceous	Fig 6 (upper middle)
xing 2015b 3	Ornithopoda	Xin15b	Caririchnium	Early Cretaceous	Fig 6 (middle, left)
xing 2015b 4	Ornithopoda	Xin15b	Caririchnium	Early Cretaceous	Fig 6 (upper right)
xing 2015b 5	Ornithopoda	Xin15b	Caririchnium	Early Cretaceous	Fig 6 (middle right)
xing 2015b 6	Ornithopoda	Xin15b	Caririchnium	Early Cretaceous	Fig 6 (lower left)
xing 2015b 7	Ornithopoda	Xin15b	Caririchnium	Early Cretaceous	Fig 6 (lower middle)
xing 2015b 8	Ornithopoda	Xin15b	Caririchnium	Early Cretaceous	Fig 6 (lower right)
xing 2015b 9	Ornithopoda	Xin15b	Caririchnium	Early Cretaceous	Fig 7
xing 2015b 10	Ornithopoda	Xin15b	Caririchnium	Early Cretaceous	Fig 7
xing 2015b 11	Ornithopoda	Xin15b	Caririchnium	Early Cretaceous	Fig 7
xing 2015b 12	Ornithopoda	Xin15b	Caririchnium	Early Cretaceous	Fig 7
xing 2015b 13	Ornithopoda	Xin15b	Caririchnium	Early Cretaceous	Fig 7
xing 2015b 14	Ornithopoda	Xin15b	Caririchnium	Early Cretaceous	Fig 7
xing 2015b 15	Ornithopoda	Xin15b	Caririchnium	Early Cretaceous	Fig 7
xing 2015b 16	Ornithopoda	Xin15b	Caririchnium	Early Cretaceous	Fig 7
xing 2015b 17	Ornithopoda	Xin15b	Caririchnium	Early Cretaceous	Fig 7
xing 2015b 18	Ornithopoda	Xin15b	Caririchnium	Early Cretaceous	Fig 7
xing 2015b 19	Ornithopoda	Xin15b	Caririchnium	Early Cretaceous	Fig 7
xing 2015b 20	Ornithopoda	Xin15b	Caririchnium	Early Cretaceous	Fig 7
xing 2015b 21	Ornithopoda	Xin15b	Caririchnium	Early Cretaceous	Fig 7
xing 2015b 22	Ornithopoda	Xin15b	Caririchnium	Early Cretaceous	Fig 7
xing 2015b 23	Ornithopoda	Xin15b	Caririchnium	Early Cretaceous	Fig 7
xing 2015b 24	Ornithopoda	Xin15b	Caririchnium	Early Cretaceous	Fig 7
xing 2015b 25	Ornithopoda	Xin15b	Caririchnium	Early Cretaceous	Fig 7
xing 2015b 26	Ornithopoda	Xin15b	Caririchnium	Early Cretaceous	Fig 7
xing 2015b 27	Ornithopoda	Xin15b	Caririchnium	Early Cretaceous	Fig 7
xing 2015b 28	Ornithopoda	Xin15b	Caririchnium	Early Cretaceous	Fig 7
xing 2015b 29	Ornithopoda	Xin15b	Caririchnium	Early Cretaceous	Fig 7
xing 2015b 30	Ornithopoda	Xin15b	Caririchnium	Early Cretaceous	Fig 7
xing 2015b 32	Ornithopoda	Xin15b	Caririchnium	Early Cretaceous	Fig 7
xing 2015b 33	Ornithopoda	Xin15b	Caririchnium	Early Cretaceous	Fig 7
xing 2015b 34	Ornithopoda	Xin15b	Caririchnium	Early Cretaceous	Fig 7
xing 2015b 35	Ornithopoda	Xin15b	Caririchnium	Early Cretaceous	Fig 7
xing 2015b 36	Ornithopoda	Xin15b	Caririchnium	Early Cretaceous	Fig 7
xing 2015b 37	Ornithopoda	Xin15b	Caririchnium	Early Cretaceous	Fig 7
xing 2015b 38	Ornithopoda	Xin15b	Caririchnium	Early Cretaceous	Fig 7
xing 2015b 39	Ornithopoda	Xin15b	Caririchnium	Early Cretaceous	Fig 7
xing 2015b 40	Ornithopoda	Xin15b	Caririchnium	Early Cretaceous	Fig 7
xing 2015b 41	Ornithopoda	Xin15b	Caririchnium	Early Cretaceous	Fig 7
xing 2015b 42	Ornithopoda	Xin15b	Caririchnium	Early Cretaceous	Fig 7
xing 2015b 43	Ornithopoda	Xin15b	Caririchnium	Early Cretaceous	Fig 7
xing 2015b 44	Ornithopoda	Xin15b	Caririchnium	Early Cretaceous	Fig 7
xing 2015b 45	Ornithopoda	Xin15b	Caririchnium	Early Cretaceous	Fig 7
xing 2015b 46	Ornithopoda	Xin15b	Caririchnium	Early Cretaceous	Fig 7
xing 2015b 47	Ornithopoda	Xin15b	Caririchnium	Early Cretaceous	Fig 7
xing 2015b 48	Ornithopoda	Xin15b	Caririchnium	Early Cretaceous	Fig 7
xing 2015b 49	Ornithopoda	Xin15b	Caririchnium	Early Cretaceous	Fig 7
xing 2015b 50	Ornithopoda	Xin15b	Caririchnium	Early Cretaceous	Fig 7
xing 2015b 51	Ornithopoda	Xin15b	Caririchnium	Early Cretaceous	Fig 7
xing 2015b 52	Ornithopoda	Xin15b	Caririchnium	Early Cretaceous	Fig 7
xing 2015b 53	Ornithopoda	Xin15b	Caririchnium	Early Cretaceous	Fig 7
xing 2015b 54	Ornithopoda	Xin15b	Caririchnium	Early Cretaceous	Fig 7
xing 2015b 55	Ornithopoda	Xin15b	Caririchnium	Early Cretaceous	Fig 7
xing 2015b 56	Ornithopoda	Xin15b	Caririchnium	Early Cretaceous	Fig 7
xing 2015b 57	Ornithopoda	Xin15b	Caririchnium	Early Cretaceous	Fig 7
xing 2015b 58	Ornithopoda	Xin15b	Caririchnium	Early Cretaceous	Fig 7
xing 2015c 1	Ornithopoda	Xin15c	Caririchnium	Early Cretaceous	Fig 7B
xing 2015c 1b	Ornithopoda	Xin15c	Caririchnium	Early Cretaceous	Fig 7B
xing 2015d 1	Theropoda	Xin15d		Middle Jurassic	Fig 5 HI3
xing 2015d 2	Ornithopoda	Xin15d	Anomoepus	Middle Jurassic	Fig 7B (bottom)
Xing_2015 8	Stegosauria	Xin15d	Deltapodus	Middle Jurassic	Fig 8
xing 2015e 1	Theropoda	Xin15e		Early Cretaceous	Fig 5 (HX-T3-R39)
xing 2015e 1b	Theropoda	Xin15e		Early Cretaceous	Fig 5 (HX-T3-R39)
xing 2015e 2	Theropoda	Xin15e		Early Cretaceous	Fig 5 (HX-T3-L39)
xing 2015e 2b	Theropoda	Xin15e		Early Cretaceous	Fig 5 (HX-T3-L39)
xing 2015e 3	Theropoda	Xin15e		Early Cretaceous	Fig 7
xing 2015e 4	Theropoda	Xin15e		Early Cretaceous	Fig 7
xing 2015e 5	Theropoda	Xin15e		Early Cretaceous	Fig 7
xing 2015e 6	Theropoda	Xin15e		Early Cretaceous	Fig 7
xing 2015e 7	Theropoda	Xin15e		Early Cretaceous	Fig 7
xing 2015e 8	Theropoda	Xin15e		Early Cretaceous	Fig 7
xing 2015e 9	Theropoda	Xin15e		Early Cretaceous	Fig 7
xing 2015e 10	Ornithopoda	Xin15e		Early Cretaceous	Fig 7
xing 2015e 11	Ornithopoda	Xin15e		Early Cretaceous	Fig 7
xing 2015e 12	Ornithopoda	Xin15e		Early Cretaceous	Fig 7
xing 2015e 13	Ornithopoda	Xin15e		Early Cretaceous	Fig 7
xing 2015e 14	Ornithopoda	Xin15e		Early Cretaceous	Fig 7
xing 2015e 15	Ornithopoda	Xin15e		Early Cretaceous	Fig 7
xing 2015e 16	Ornithopoda	Xin15e		Early Cretaceous	Fig 7
xing 2015e 17	Ornithopoda	Xin15e		Early Cretaceous	Fig 7
xing 2015e 18	Ornithopoda	Xin15e		Early Cretaceous	Fig 7
xing 2015e 19	Ornithopoda	Xin15e		Early Cretaceous	Fig 7
xing 2015e 20	Ornithopoda	Xin15e		Early Cretaceous	Fig 7
xing 2015e 21	Ornithopoda	Xin15e		Early Cretaceous	Fig 7
xing 2015e 22	Ornithopoda	Xin15e		Early Cretaceous	Fig 7
xing 2015e 23	Ornithopoda	Xin15e		Early Cretaceous	Fig 7
xing 2015e 24	Ornithopoda	Xin15e		Early Cretaceous	Fig 7
xing 2015e 25	Ornithopoda	Xin15e		Early Cretaceous	Fig 7
xing 2015e 26	Ornithopoda	Xin15e		Early Cretaceous	Fig 7
xing 2015e 27	Ornithopoda	Xin15e		Early Cretaceous	Fig 7
Xing_2015 10_LP2	Sauropoda	Xin15e	cf. Brontopodus	Early Cretaceous	Fig 10
Xing_2015 10_LP3	Sauropoda	Xin15e	cf. Brontopodus	Early Cretaceous	Fig 10
Xing_2015 A6-1	Bird	Xin15f	Wupus agilis	Early Cretaceous	Fig 1a
Xing_2015 RTMP 1998 089 0011	Bird	Xin15f	Limiavipes curriei	Early Cretaceous	Fig 1c
xing 2016 1	Ornithopoda	Xin16a	Caririchnium	Early Cretaceous	Fig 3 B (O9-L1)
xing 2016b 1	Ornithopoda	Xin16b	Shenmuichnus (basal thyreophoran)	Early Jurassic	Fig 6 (left)
xing 2016b 2	Ornithopoda	Xin16b	Shenmuichnus (basal thyreophoran)	Early Jurassic	Fig 6 (right)
xing 2016b 3	Theropoda	Xin16b	Changpeipus	Early Jurassic	Fig 7 (right, center)
xing 2016c 1	Ornithopoda	Xin16c	Anomoepus	Early Jurassic	Fig 2c
xing 2016d 1	Ornithopoda	Xin16d	Anomoepus	Early Jurassic	Fig 4C
xing 2016d 2	Ornithopoda	Xin16d	Anomoepus	Early Jurassic	Fig 5C
xing 2016e 1	Ornithopoda	Xin16e	Anomoepus	Early Jurassic	Fig 3 (first track)
xing 2016f 1	Ornithopoda	Xin16f	Anomoepus	Early Jurassic	Fig 6B
xing 2016f 2	Ornithopoda	Xin16f	Anomoepus	Early Jurassic	Fig 7 (O2-R1)
xing 2016g 1	Theropoda	Xin16g	Minisauripus	Early Cretaceous	Fig 3B (YMZ-T11-L2)
xing 2016g 2	Theropoda	Xin16g	Minisauripus	Early Cretaceous	Fig 3B (YMZ-T13-R1)
xing 2016g 3	Theropoda	Xin16g		Early Cretaceous	Fig 5B (bottom)
xing 2016h 1	Ornithopoda	Xin16h	Anomoepus	Early Jurassic	Fig 2C
xing 2016h 2	Ornithopoda	Xin16h	Anomoepus	Early Jurassic	Fig 2C
xing 2016h 3	Ornithopoda	Xin16h	Anomoepus	Early Jurassic	Fig 2C
xing 2016h 4	Ornithopoda	Xin16h	Anomoepus	Early Jurassic	Fig 2C
Xing_2016 4a_1L	Bird	Xin16i	Koreanaornis lii	Early Cretaceous	Fig 4d
xing 2017 1	Ornithopoda	Xin17a		Late Cretaceous	Fig 6F
xing 2017 2	Ornithopoda	Xin17a		Late Cretaceous	Fig 7B (second track)
xing 2017b 1	Theropoda	Xin17b	Eubrontes	Early Jurassic	Fig 5B
xing 2017b 2	Theropoda	Xin17b	Eubrontes	Early Jurassic	Fig 5B
xing 2017b 3	Theropoda	Xin17b	Eubrontes	Early Jurassic	Fig 5B
xing 2017b 4	Theropoda	Xin17b	Eubrontes	Early Jurassic	Fig 6
xing 2017b 5	Theropoda	Xin17b	Eubrontes	Early Jurassic	Fig 6
xing 2017b 6	Theropoda	Xin17b	Eubrontes	Early Jurassic	Fig 8B
xing 2017b 7	Theropoda	Xin17b	Eubrontes	Early Jurassic	Fig 8B
xing 2017b 8	Theropoda	Xin17b	Eubrontes	Early Jurassic	Fig 8B
xing 2017b 9	Theropoda	Xin17b	Grallator	Early Jurassic	Fig 9
xing 2017b 10	Theropoda	Xin17b	Grallator	Early Jurassic	Fig 9
xing 2017b 11	Theropoda	Xin17b	Grallator	Early Jurassic	Fig 9
xing 2017b 12	Theropoda	Xin17b	Grallator	Early Jurassic	Fig 9
xing 2017b 13	Theropoda	Xin17b	Grallator	Early Jurassic	Fig 9
xing 2017b 14	Theropoda	Xin17b	Grallator	Early Jurassic	Fig 9
xing 2017b 15	Theropoda	Xin17b	Grallator	Early Jurassic	Fig 9
Xing_2018 NGZ-BI-4	Bird	Xin18	cf. Goseongornipes isp.	Late Cretaceous	Fig 3
xing 2019 1	Theropoda	Xin19a		Late Cretaceous	Fig 1
Xing_2019 4	Stegosauria	Xin19b	cf. Stegopodus	Middle Jurassic	Fig 4
xing 2021 1	Theropoda	Xin21a	Eubrontes	Early Cretaceous	Fig 3 a'"“f'
xing 2021 2	Theropoda	Xin21a	Eubrontes	Early Cretaceous	Fig 3 a'"“f'
xing 2021 3	Theropoda	Xin21a	Eubrontes	Early Cretaceous	Fig 3 a'"“f'
xing 2021 4	Theropoda	Xin21a	Eubrontes	Early Cretaceous	Fig 3 a'"“f'
xing 2021 5	Theropoda	Xin21a	Eubrontes	Early Cretaceous	Fig 3 a'"“f'
xing 2021 6	Theropoda	Xin21a		Early Cretaceous	Fig 7 a'
xing 2021 7	Theropoda	Xin21a		Early Cretaceous	Fig 7 b'
xing_2021b_4c	Ornithopoda	Xin21b		Early Cretaceous	Fig 4c
xing_2021b_4d	Ornithopoda	Xin21b		Early Cretaceous	Fig 4d
xing 2021c 1	Theropoda	Xin21c	Megalosauripus	Late Jurassic	Fig 4
xing 2021c 2	Theropoda	Xin21c	Megalosauripus	Late Jurassic	Fig 4
xing 2021c 3	Theropoda	Xin21c	Megalosauripus	Late Jurassic	Fig 4
xing 2021c 4	Theropoda	Xin21c	Megalosauripus	Late Jurassic	Fig 4
xing 2021c 4b	Theropoda	Xin21c	Megalosauripus	Late Jurassic	Fig 5
xing 2021c 5	Theropoda	Xin21c	Megalosauripus	Late Jurassic	Fig 4
xing 2021c 6	Theropoda	Xin21c		Late Jurassic	Fig 7
xing 2021c 7	Theropoda	Xin21c		Late Jurassic	Fig 7
xing 2021c 8	Theropoda	Xin21c		Late Jurassic	Fig 7
xing 2021d 1	Theropoda	Xin21d		Early Cretaceous	Fig 6
xing 2021d 2	Theropoda	Xin21d		Early Cretaceous	Fig 6
xing 2021d 3	Theropoda	Xin21d		Early Cretaceous	Fig 6
xing 2021d 4	Theropoda	Xin21d		Early Cretaceous	Fig 6
xing 2021d 5	Theropoda	Xin21d		Early Cretaceous	Fig 6
xing 2021d 6	Theropoda	Xin21d		Early Cretaceous	Fig 6
xing 2021d 7	Theropoda	Xin21d		Early Cretaceous	Fig 6
xing 2021d 8	Theropoda	Xin21d		Early Cretaceous	Fig 6
xing 2021d 9	Theropoda	Xin21d		Early Cretaceous	Fig 6
xing 2021d 10	Theropoda	Xin21d		Early Cretaceous	Fig 6
xing 2021d 11	Theropoda	Xin21d		Early Cretaceous	Fig 6
xing 2021d 12	Theropoda	Xin21d		Early Cretaceous	Fig 9
xing 2021d 13	Theropoda	Xin21d		Early Cretaceous	Fig 9
xing 2021d 14	Theropoda	Xin21d		Early Cretaceous	Fig 9
xing 2021e 1	Theropoda	Xin21e	Gigandipus	Middle Jurassic	Fig 7
xing 2021e 2	Theropoda	Xin21e	Gigandipus	Middle Jurassic	Fig 7
xing 2021e 3	Theropoda	Xin21e	Gigandipus	Middle Jurassic	Fig 7
xing 2021e 4	Theropoda	Xin21e	Gigandipus	Middle Jurassic	Fig 7
xing 2021f 1	Ornithopoda	Xin21f		Early Cretaceous	Fig 4b
xing 2021g 1	Ornithopoda	Xin21g	Anomoepus	Middle Jurassic	Fig 3
xing 2021g 2	Ornithopoda	Xin21g	Anomoepus	Middle Jurassic	Fig 3
xing 2021g 3	Ornithopoda	Xin21g	Anomoepus	Middle Jurassic	Fig 3
xing 2021g 4	Ornithopoda	Xin21g	Anomoepus	Middle Jurassic	Fig 3
xing 2021g 5	Ornithopoda	Xin21g	Anomoepus	Middle Jurassic	Fig 3
xing 2021g 6	Ornithopoda	Xin21g	Anomoepus	Middle Jurassic	Fig 3
xing 2021g 7	Ornithopoda	Xin21g	Anomoepus	Middle Jurassic	Fig 5
xing 2021g 8	Ornithopoda	Xin21g	Anomoepus	Middle Jurassic	Fig 5
Xing_2025 LXIE-O1	Ornithopoda	Xin25a	Caririchnium	Mid Cretaceous	Fig 19
Xing_2025 LXIN-O28-L3	Ornithopoda	Xin25a	Caririchnium	Mid Cretaceous	Fig 19
Xing_2025 LXIN-O28-R2	Ornithopoda	Xin25a	Caririchnium	Mid Cretaceous	Fig 19
Xing_2025b LJXDM-0277	Ornithopoda	Xin25b	Caririchnium	Early Cretaceous	Fig 8
yoon 2021 1	Ornithopoda	Yoo21	Caririchnium	Early Cretaceous	Fig 10
yoon 2021 2	Ornithopoda	Yoo22	Caririchnium	Early Cretaceous	Fig 11
yoon 2021 3	Ornithopoda	Yoo23	Caririchnium	Early Cretaceous	Fig 12
yoon 2021 4	Ornithopoda	Yoo24	Caririchnium	Early Cretaceous	Fig 13
zhen 1986 1	Theropoda	Zhe86	Schizograllator	Early Jurassic	Fig 5
